# Supplementary material for: Diaqua-1κO,2κO-(2,2′-bi-1H-imidazole-1κ2 N 3,N 3′)(oxalato-2κ2 O 1,O 2)di-μ-oxido-κ4 O:O-dioxido-1κO,2κO-dimolyb­denum(V) trihydrate
Source: Acta Crystallogr Sect E Struct Rep Online. 2009 Dec 9;66(Pt 1):m26–7. doi: 10.1107/S1600536809052003 (PMC2980048; doi:10.1107/S1600536809052003)
Supplement: Supplementary file 1 [file e-66-00m26-sup1.cif]

##############################################################################
###                                                                        ###
###        Electronic paper (Acta Crystallographica Section E)             ###
###                                                                        ###
##############################################################################
#                                                                            #
# This CIF contains the data in a paper accepted for publication in Acta     #
# Crystallographica Section E. It conforms to the requirements of Notes      #
# for Authors for Section E, and has been peer reviewed under the auspices   #
# of the IUCr Commission on Journals.                                        #
#                                                                            #
# Full details of the Crystallographic Information File format               #
# are given in the paper "The Crystallographic Information File (CIF):       #
# a New Standard Archive File for Crystallography" by S. R. Hall, F. H.      #
# Allen and I. D. Brown [Acta Cryst. (1991), A47, 655-685].                  #
#                                                                            #
# The current version of the core CIF dictionary is obtainable from          #
# ftp://ftp.iucr.org/pub/cif_core.dic. The current version number is 2.4.    #
#                                                                            #
# Software is freely available for graphical display of the structure(s) in  #
# this CIF.  For information consult the CIF home page http://www.iucr.org/  #
# cif/home.html                                                              #
#                                                                            #
# This file may be used for bona fide research purposes within the           #
# scientific community so long as proper attribution is given to the journal # 
# article from which it was obtained.                                        #
#                                                                            #
##############################################################################
                                             
data_global
_audit_creation_method     'form.cif (version 2.0)'
_journal_data_validation_number     ?
_journal_date_recd_electronic     2009-11-23
_journal_date_accepted     2009-12-03
_journal_name_full     'Acta Crystallographica, Section E'
_journal_year     2010
_journal_volume     66
_journal_issue      1
_journal_page_first     m26
_journal_page_last     m27
_journal_paper_category     QM
_journal_coeditor_code     WM2286
_publ_contact_author_name     'Prof. Dr. Zhang, Xiutang'
_publ_contact_author_address
;
      Advanced Material Institute of Research,
      Department of Chemistry and Chemical Engineering,
      Shandong Institute of Education,
      Jinan, 250013,
      P. R.China
      College of Chemistry and Chemical Engineering
      Liaocheng University
      Liaocheng, 252059
      People's Republic of China
;
_publ_contact_author_email     'xiutangzhang@yahoo.com.cn'
_publ_contact_author_fax     '0086-531-66778061'
_publ_contact_author_phone     '0086-531-66778061'
_publ_section_title
;\
Diaqua-1\k<i>O</i>,2\k<i>O</i>-(2,2'-bi-1<i>H</i>-imidazole-\
1\k^2^<i>N</i>^3^,<i>N</i>^3'^)(oxalato-2\k^2^<i>O</i>^1^,<i>O</i>^2^)di-\m-\
oxido-\k^4^<i>O</i>:<i>O</i>-dioxido-1\k<i>O</i>,2\k<i>O</i>-dimolybdenum(V)
trihydrate
;
loop_
    _publ_author_name
    _publ_author_address
    'Zhang, Xiutang'
;     Advanced Material Institute of Research,
      Department of Chemistry and Chemical Engineering,
      ShanDong Institute of Education,
      Jinan, 250013,
      People's Republic of China
      College of Chemistry and Chemical Engineering
      Liaocheng University
      Liaocheng, 252059
      People's Republic of China
;
    'Wei, Peihai'
;     Advanced Material Institute of Research,
      Department of Chemistry and Chemical Engineering,
      ShanDong Institute of Education,
      Jinan, 250013,
      People's Republic of China
;
    'Shi, Congwen'
;     Advanced Material Institute of Research,
      Department of Chemistry and Chemical Engineering,
      ShanDong Institute of Education,
      Jinan, 250013,
      People's Republic of China
;
    'Li, Bin'
;     Advanced Material Institute of Research,
      Department of Chemistry and Chemical Engineering,
      ShanDong Institute of Education,
      Jinan, 250013,
      People's Republic of China
;
    'Hu, Bo'
;     Advanced Material Institute of Research,
      Department of Chemistry and Chemical Engineering,
      ShanDong Institute of Education,
      Jinan, 250013,
      People's Republic of China
;
data_I
_audit_creation_method     SHELXL-97
_chemical_name_systematic
;
Diaqua-1\k<i>O</i>,2\k<i>O</i>-(2,2'-bi-1<i>H</i>-imidazole-
1\k^2^<i>N</i>^3^,<i>N</i>^3'^)(oxalato-2\k^2^<i>O</i>^1^,<i>O</i>^2^)di-
\m-oxido-\k^4^<i>O</i>:<i>O</i>-dioxido-1\k<i>O</i>,2\k<i>O</i>-dimolybdenum(V)
trihydrate
;
_chemical_name_common     ?
_chemical_formula_moiety     'C8 H10 Mo2 N4 O10, 3(H2 O)'
_chemical_formula_sum     'C8 H16 Mo2 N4 O13'
_chemical_formula_iupac     '[Mo2 (C2 O4) O4 (C6 H6 N4) (H2 O)2], 3H2 O'
_chemical_formula_weight     568.13
_chemical_melting_point     ?
_symmetry_cell_setting     Monoclinic
_symmetry_space_group_name_H-M     'P 21/c'
_symmetry_space_group_name_Hall     '-P 2ybc'
loop_
    _symmetry_equiv_pos_as_xyz
    'x, y, z'
    '-x, y+1/2, -z+1/2'
    '-x, -y, -z'
    'x, -y-1/2, z-1/2'
_cell_length_a     10.7509(16)
_cell_length_b     14.517(2)
_cell_length_c     11.3661(17)
_cell_angle_alpha     90.00
_cell_angle_beta     92.306(2)
_cell_angle_gamma     90.00
_cell_volume     1772.4(5)
_cell_formula_units_Z     4
_cell_measurement_reflns_used     3099
_cell_measurement_theta_min     1.90
_cell_measurement_theta_max     24.99
_cell_measurement_temperature     273(2)
_exptl_crystal_description     block
_exptl_crystal_colour     colorless
_exptl_crystal_size_max     0.12
_exptl_crystal_size_mid     0.10
_exptl_crystal_size_min     0.08
_exptl_crystal_density_diffrn     2.129
_exptl_crystal_density_meas     ?
_exptl_crystal_density_method     'not measured'
_exptl_crystal_F_000     1120
_exptl_absorpt_coefficient_mu     1.490
_exptl_absorpt_correction_type     'multi-scan'
_exptl_absorpt_process_details     '(SADABS; Bruker, 2001)'
_exptl_absorpt_correction_T_min     0.8414
_exptl_absorpt_correction_T_max     0.8901
_exptl_special_details
;
;
_diffrn_ambient_temperature     273(2)
_diffrn_radiation_type     MoK\a
_diffrn_radiation_wavelength     0.71073
_diffrn_radiation_source     'fine-focus sealed tube'
_diffrn_radiation_monochromator     graphite
_diffrn_measurement_device_type     'Bruker APEXII CCD'
_diffrn_measurement_method     'phi and omega scans'
_diffrn_detector_area_resol_mean     ?
_diffrn_reflns_number     11601
_diffrn_reflns_av_R_equivalents     0.0199
_diffrn_reflns_av_sigmaI/netI     0.0186
_diffrn_reflns_theta_min     1.90
_diffrn_reflns_theta_max     25.00
_diffrn_reflns_theta_full     25.00
_diffrn_measured_fraction_theta_max     0.994
_diffrn_measured_fraction_theta_full     0.994
_diffrn_reflns_limit_h_min     -12
_diffrn_reflns_limit_h_max     12
_diffrn_reflns_limit_k_min     -17
_diffrn_reflns_limit_k_max     17
_diffrn_reflns_limit_l_min     -13
_diffrn_reflns_limit_l_max     13
_diffrn_standards_number     0
_diffrn_standards_interval_count     .
_diffrn_standards_interval_time     .
_diffrn_standards_decay_%     ?
_refine_special_details
;
Refinement of <i>F</i>^2^ against ALL reflections. The weighted <i>R</i>-factor
<i>wR</i> and goodness of fit <i>S</i> are based on <i>F</i>^2^, conventional
<i>R</i>-factors <i>R</i> are based on <i>F</i>, with <i>F</i> set to zero for
negative <i>F</i>^2^. The threshold expression of <i>F</i>^2^ >
\s(<i>F</i>^2^) is used only for calculating <i>R</i>-factors(gt) <i>etc</i>.
and is not relevant to the choice of reflections for refinement.
<i>R</i>-factors based on <i>F</i>^2^ are statistically about twice as large
as those based on <i>F</i>, and <i>R</i>- factors based on ALL data will be
even larger.
;
_reflns_number_total     3099
_reflns_number_gt     2820
_reflns_threshold_expression     I>2\s(I)
_refine_ls_structure_factor_coef     Fsqd
_refine_ls_matrix_type     full
_refine_ls_R_factor_all     0.0243
_refine_ls_R_factor_gt     0.0212
_refine_ls_wR_factor_gt     0.0572
_refine_ls_wR_factor_ref     0.0589
_refine_ls_goodness_of_fit_ref     1.001
_refine_ls_restrained_S_all     1.001
_refine_ls_number_reflns     3099
_refine_ls_number_parameters     275
_refine_ls_number_restraints     0
_refine_ls_hydrogen_treatment     mixed
_refine_ls_weighting_scheme     calc
_refine_ls_weighting_details
         'calc w=1/[\s^2^(Fo^2^)+(0.0360P)^2^+1.2494P] where P=(Fo^2^+2Fc^2^)/3'
_atom_sites_solution_hydrogens     geom
_atom_sites_solution_primary     direct
_atom_sites_solution_secondary     difmap
_refine_ls_shift/su_max     0.001
_refine_ls_shift/su_mean     0.000
_refine_diff_density_max     0.478
_refine_diff_density_min     -0.363
_refine_ls_extinction_method     none
_refine_ls_extinction_coef     ?
loop_
    _atom_type_symbol
    _atom_type_description
    _atom_type_scat_dispersion_real
    _atom_type_scat_dispersion_imag
    _atom_type_scat_source
    'C' 'C' 0.0033 0.0016
                         'International Tables Vol C Tables 4.2.6.8 and 6.1.1.4'
    'H' 'H' 0.0000 0.0000
                         'International Tables Vol C Tables 4.2.6.8 and 6.1.1.4'
    'N' 'N' 0.0061 0.0033
                         'International Tables Vol C Tables 4.2.6.8 and 6.1.1.4'
    'O' 'O' 0.0106 0.0060
                         'International Tables Vol C Tables 4.2.6.8 and 6.1.1.4'
    'Mo' 'Mo' -1.6832 0.6857
                         'International Tables Vol C Tables 4.2.6.8 and 6.1.1.4'
_computing_data_collection     'APEX2 (Bruker, 2004)'
_computing_cell_refinement     'SAINT-Plus (Bruker, 2001)'
_computing_data_reduction     'SAINT-Plus (Bruker, 2001)'
_computing_structure_solution     'SHELXS97 (Sheldrick, 2008)'
_computing_structure_refinement     'SHELXL97 (Sheldrick, 2008)'
_computing_molecular_graphics     'SHELXTL (Sheldrick, 2008)'
_computing_publication_material     'SHELXTL (Sheldrick, 2008)'
loop_
    _atom_site_type_symbol
    _atom_site_label
    _atom_site_fract_x
    _atom_site_fract_y
    _atom_site_fract_z
    _atom_site_U_iso_or_equiv
    _atom_site_adp_type
    _atom_site_calc_flag
    _atom_site_refinement_flags
    _atom_site_occupancy
    _atom_site_disorder_assembly
    _atom_site_disorder_group
    Mo Mo1 0.4186(3) 0.2145(3) 0.0209(3) 0.0233(14) Uani d . 1 . .
    Mo Mo2 0.2035(4) 0.2602(3) 0.0911(3) 0.0250(14) Uani d D 1 . .
    C C1 0.659(4) 0.326(3) 0.056(4) 0.026(10) Uani d . 1 . .
    C C2 0.591(4) 0.381(3) -0.030(4) 0.025(10) Uani d . 1 . .
    C C3 0.436(4) 0.411(3) -0.151(4) 0.030(10) Uani d . 1 . .
    H H3 0.3598 0.4076 -0.1927 0.036 Uiso calc R 1 . .
    C C4 0.523(5) 0.478(3) -0.163(4) 0.033(11) Uani d . 1 . .
    H H4 0.5168 0.5278 -0.2146 0.040 Uiso calc R 1 . .
    C C5 0.788(5) 0.267(4) 0.188(5) 0.038(12) Uani d . 1 . .
    H H5 0.8565 0.2586 0.2395 0.045 Uiso calc R 1 . .
    C C6 0.691(4) 0.208(3) 0.170(4) 0.033(11) Uani d . 1 . .
    H H6 0.6819 0.1520 0.2078 0.040 Uiso calc R 1 . .
    C C7 0.108(4) 0.427(3) -0.044(4) 0.028(10) Uani d . 1 . .
    C C8 0.007(4) 0.352(3) -0.060(4) 0.030(10) Uani d . 1 . .
    N N1 0.479(3) 0.351(3) -0.066(3) 0.026(8) Uani d . 1 . .
    N N2 0.620(4) 0.458(3) -0.087(3) 0.029(9) Uani d . 1 . .
    H H2 0.6881 0.4889 -0.0777 0.035 Uiso calc R 1 . .
    N N3 0.609(4) 0.246(3) 0.086(3) 0.028(9) Uani d . 1 . .
    N N4 0.767(3) 0.341(3) 0.115(3) 0.031(9) Uani d . 1 . .
    H H4A 0.8137 0.3886 0.1091 0.038 Uiso calc R 1 . .
    O O1 0.028(3) 0.279(2) 0.004(3) 0.032(8) Uani d . 1 . .
    O O2 -0.084(3) 0.364(3) -0.125(3) 0.042(9) Uani d . 1 . .
    O O3 0.100(3) 0.497(2) -0.103(3) 0.040(8) Uani d . 1 . .
    O O4 0.195(3) 0.407(2) 0.032(3) 0.029(7) Uani d . 1 . .
    O O5 0.161(3) 0.160(2) 0.149(3) 0.040(8) Uani d . 1 . .
    O O6 0.370(3) 0.288(2) 0.154(3) 0.028(7) Uani d . 1 . .
    O O7 0.261(3) 0.232(2) -0.065(3) 0.028(7) Uani d . 1 . .
    O O8 0.431(3) 0.106(2) 0.070(3) 0.037(8) Uani d . 1 . .
    O O1W 0.488(3) 0.171(3) -0.143(3) 0.038(8) Uani d D 1 . .
    O O2W 0.135(3) 0.328(2) 0.245(3) 0.037(8) Uani d D 1 . .
    O O3W 0.078(6) 0.499(4) 0.315(5) 0.081(16) Uani d D 1 . .
    O O4W 0.678(4) 0.065(3) 0.860(4) 0.050(10) Uani d D 1 . .
    O O5W 0.905(4) 0.104(3) 0.965(4) 0.065(12) Uani d D 1 . .
    H H1W 0.46(5) 0.18(5) -0.21(3) 0.080 Uiso d D 1 . .
    H H2W 0.55(4) 0.14(4) -0.15(5) 0.080 Uiso d D 1 . .
    H H3W 0.12(6) 0.384(14) 0.25(3) 0.080 Uiso d D 1 . .
    H H4W 0.18(6) 0.31(4) 0.30(4) 0.080 Uiso d D 1 . .
    H H7W 0.65(5) 0.02(3) 0.89(6) 0.080 Uiso d D 1 . .
    H H8W 0.74(4) 0.08(4) 0.90(5) 0.080 Uiso d D 1 . .
    H H9W 0.93(6) 0.08(5) 1.03(3) 0.080 Uiso d D 1 . .
    H H10W 0.94(6) 0.08(5) 0.91(3) 0.080 Uiso d D 1 . .
    H H5W 0.15(2) 0.50(6) 0.29(6) 0.080 Uiso d D 1 . .
    H H6W 0.03(5) 0.52(6) 0.27(5) 0.1(4) Uiso d D 1 . .
loop_
    _atom_site_aniso_label
    _atom_site_aniso_U_11
    _atom_site_aniso_U_22
    _atom_site_aniso_U_33
    _atom_site_aniso_U_12
    _atom_site_aniso_U_13
    _atom_site_aniso_U_23
    Mo1 0.028(2) 0.022(2) 0.020(2) -0.0018(15) -0.0015(16) 0.0013(15)
    Mo2 0.026(2) 0.027(2) 0.022(2) -0.0032(15) -0.0012(16) 0.0014(15)
    C1 0.03(2) 0.03(2) 0.02(2) 0.000(19) 0.001(18) -0.001(19)
    C2 0.03(2) 0.02(2) 0.02(2) -0.002(18) 0.001(18) 0.001(18)
    C3 0.03(3) 0.03(2) 0.03(2) 0.00(2) -0.01(2) 0.002(19)
    C4 0.04(3) 0.03(2) 0.03(2) 0.00(2) 0.00(2) 0.01(2)
    C5 0.03(3) 0.05(3) 0.04(3) 0.01(2) -0.01(2) 0.01(2)
    C6 0.03(3) 0.03(3) 0.03(3) 0.01(2) 0.00(2) 0.01(2)
    C7 0.03(2) 0.03(3) 0.02(2) 0.00(2) 0.002(19) -0.002(19)
    C8 0.03(3) 0.03(3) 0.03(2) 0.00(2) 0.00(2) 0.00(2)
    N1 0.03(2) 0.024(19) 0.024(19) -0.001(16) -0.002(16) 0.002(15)
    N2 0.03(2) 0.03(2) 0.03(2) -0.007(17) -0.001(17) 0.003(16)
    N3 0.03(2) 0.03(2) 0.03(2) -0.001(16) -0.001(17) 0.005(16)
    N4 0.03(2) 0.03(2) 0.03(2) -0.005(17) -0.003(17) 0.005(18)
    O1 0.027(17) 0.031(18) 0.038(19) -0.006(14) -0.003(15) 0.004(15)
    O2 0.038(19) 0.04(2) 0.05(2) -0.004(16) -0.019(17) 0.000(17)
    O3 0.04(2) 0.032(19) 0.04(2) -0.007(16) -0.008(16) 0.010(16)
    O4 0.027(16) 0.027(17) 0.031(17) -0.004(13) -0.005(14) 0.000(14)
    O5 0.04(2) 0.04(2) 0.04(2) -0.007(16) 0.004(16) 0.009(17)
    O6 0.028(17) 0.033(18) 0.024(16) -0.002(14) -0.002(13) -0.002(13)
    O7 0.031(17) 0.031(17) 0.022(16) -0.003(14) -0.003(13) -0.001(13)
    O8 0.04(2) 0.027(18) 0.038(19) -0.001(15) -0.001(16) 0.004(15)
    O1W 0.05(2) 0.04(2) 0.024(17) 0.016(17) -0.002(15) -0.003(16)
    O2W 0.04(2) 0.05(2) 0.025(17) 0.009(17) 0.000(15) 0.002(15)
    O3W 0.12(4) 0.06(3) 0.06(3) 0.03(3) -0.02(3) 0.00(3)
    O4W 0.04(2) 0.04(2) 0.07(3) -0.001(18) -0.01(2) 0.01(2)
    O5W 0.06(3) 0.06(3) 0.07(3) -0.01(2) -0.01(3) 0.00(3)
_geom_special_details
;
All e.s.d.'s (except the e.s.d. in the dihedral angle between two l.s. planes)
are estimated using the full covariance matrix. The cell e.s.d.'s are taken
into account individually in the estimation of e.s.d.'s in distances, angles
and torsion angles; correlations between e.s.d.'s in cell parameters are only
used when they are defined by crystal symmetry. An approximate (isotropic)
treatment of cell e.s.d.'s is used for estimating e.s.d.'s involving l.s.
planes.
;
loop_
    _geom_bond_atom_site_label_1
    _geom_bond_atom_site_label_2
    _geom_bond_site_symmetry_2
    _geom_bond_distance
    _geom_bond_publ_flag
    Mo1 O8 . 1.68(3) y
    Mo1 O7 . 1.94(3) y
    Mo1 O6 . 1.94(3) y
    Mo1 O1W . 2.13(3) y
    Mo1 N3 . 2.20(4) y
    Mo1 N1 . 2.31(4) y
    Mo1 Mo2 . 2.564(5) ?
    Mo2 O5 . 1.68(3) y
    Mo2 O6 . 1.94(3) y
    Mo2 O7 . 1.94(3) y
    Mo2 O1 . 2.11(3) y
    Mo2 O2W . 2.16(3) y
    Mo2 O4 . 2.23(3) y
    C1 N3 . 1.33(6) ?
    C1 N4 . 1.34(6) ?
    C1 C2 . 1.44(6) ?
    C2 N1 . 1.33(5) ?
    C2 N2 . 1.33(6) ?
    C3 C4 . 1.35(7) ?
    C3 N1 . 1.37(6) ?
    C3 H3 . 0.9300 ?
    C4 N2 . 1.37(6) ?
    C4 H4 . 0.9300 ?
    C5 C6 . 1.35(7) ?
    C5 N4 . 1.37(6) ?
    C5 H5 . 0.9300 ?
    C6 N3 . 1.39(6) ?
    C6 H6 . 0.9300 ?
    C7 O3 . 1.22(6) ?
    C7 O4 . 1.28(5) ?
    C7 C8 . 1.55(6) ?
    C8 O2 . 1.22(6) ?
    C8 O1 . 1.29(6) ?
    N2 H2 . 0.8600 ?
    N4 H4A . 0.8600 ?
    O1W H1W . 0.8(5) ?
    O1W H2W . 0.8(4) ?
    O2W H3W . 0.82(16) ?
    O2W H4W . 0.8(6) ?
    O3W H5W . 0.8(4) ?
    O3W H6W . 0.8(7) ?
    O4W H7W . 0.8(5) ?
    O4W H8W . 0.8(6) ?
    O5W H9W . 0.9(5) ?
    O5W H10W . 0.8(5) ?
loop_
    _geom_angle_atom_site_label_1
    _geom_angle_atom_site_label_2
    _geom_angle_atom_site_label_3
    _geom_angle_site_symmetry_1
    _geom_angle_site_symmetry_3
    _geom_angle
    _geom_angle_publ_flag
    O8 Mo1 O7 . . 110.2(15) ?
    O8 Mo1 O6 . . 106.3(15) ?
    O7 Mo1 O6 . . 93.4(13) ?
    O8 Mo1 O1W . . 89.1(16) ?
    O7 Mo1 O1W . . 85.9(13) ?
    O6 Mo1 O1W . . 163.7(14) ?
    O8 Mo1 N3 . . 91.4(15) ?
    O7 Mo1 N3 . . 158.0(14) ?
    O6 Mo1 N3 . . 84.3(14) ?
    O1W Mo1 N3 . . 90.2(14) ?
    O8 Mo1 N1 . . 157.9(15) ?
    O7 Mo1 N1 . . 85.8(13) ?
    O6 Mo1 N1 . . 87.1(13) ?
    O1W Mo1 N1 . . 76.6(14) ?
    N3 Mo1 N1 . . 72.2(13) ?
    O8 Mo1 Mo2 . . 101.5(12) ?
    O7 Mo1 Mo2 . . 48.7(10) ?
    O6 Mo1 Mo2 . . 48.6(9) ?
    O1W Mo1 Mo2 . . 134.5(10) ?
    N3 Mo1 Mo2 . . 132.9(10) ?
    N1 Mo1 Mo2 . . 100.5(9) ?
    O5 Mo2 O6 . . 107.5(15) ?
    O5 Mo2 O7 . . 106.2(16) ?
    O6 Mo2 O7 . . 93.4(13) ?
    O5 Mo2 O1 . . 92.7(15) ?
    O6 Mo2 O1 . . 159.4(13) ?
    O7 Mo2 O1 . . 84.9(13) ?
    O5 Mo2 O2W . . 88.3(16) ?
    O6 Mo2 O2W . . 86.8(13) ?
    O7 Mo2 O2W . . 164.7(13) ?
    O1 Mo2 O2W . . 89.6(13) ?
    O5 Mo2 O4 . . 160.2(15) ?
    O6 Mo2 O4 . . 86.4(12) ?
    O7 Mo2 O4 . . 86.5(12) ?
    O1 Mo2 O4 . . 73.0(11) ?
    O2W Mo2 O4 . . 78.3(12) ?
    O5 Mo2 Mo1 . . 99.3(12) ?
    O6 Mo2 Mo1 . . 48.7(9) ?
    O7 Mo2 Mo1 . . 48.6(9) ?
    O1 Mo2 Mo1 . . 133.5(10) ?
    O2W Mo2 Mo1 . . 135.2(9) ?
    O4 Mo2 Mo1 . . 100.4(8) ?
    N3 C1 N4 . . 111(4) ?
    N3 C1 C2 . . 118(4) ?
    N4 C1 C2 . . 131(4) ?
    N1 C2 N2 . . 111(4) ?
    N1 C2 C1 . . 117(4) ?
    N2 C2 C1 . . 132(4) ?
    C4 C3 N1 . . 109(4) ?
    C4 C3 H3 . . 125.7 ?
    N1 C3 H3 . . 125.7 ?
    C3 C4 N2 . . 107(4) ?
    C3 C4 H4 . . 126.3 ?
    N2 C4 H4 . . 126.3 ?
    C6 C5 N4 . . 107(4) ?
    C6 C5 H5 . . 126.4 ?
    N4 C5 H5 . . 126.4 ?
    C5 C6 N3 . . 109(4) ?
    C5 C6 H6 . . 125.7 ?
    N3 C6 H6 . . 125.7 ?
    O3 C7 O4 . . 127(4) ?
    O3 C7 C8 . . 119(4) ?
    O4 C7 C8 . . 114(4) ?
    O2 C8 O1 . . 125(4) ?
    O2 C8 C7 . . 121(4) ?
    O1 C8 C7 . . 114(4) ?
    C2 N1 C3 . . 106(4) ?
    C2 N1 Mo1 . . 115(3) ?
    C3 N1 Mo1 . . 139(3) ?
    C2 N2 C4 . . 107(4) ?
    C2 N2 H2 . . 126.5 ?
    C4 N2 H2 . . 126.5 ?
    C1 N3 C6 . . 106(4) ?
    C1 N3 Mo1 . . 118(3) ?
    C6 N3 Mo1 . . 135(3) ?
    C1 N4 C5 . . 107(4) ?
    C1 N4 H4A . . 126.3 ?
    C5 N4 H4A . . 126.3 ?
    C8 O1 Mo2 . . 120(3) ?
    C7 O4 Mo2 . . 116(3) ?
    Mo2 O6 Mo1 . . 82.7(12) ?
    Mo1 O7 Mo2 . . 82.7(12) ?
    H1W O1W H2W . . 106.00 ?
    H3W O2W H4W . . 112.00 ?
    H5W O3W H6W . . 112.00 ?
    H7W O4W H8W . . 107.00 ?
    H9W O5W H10W . . 111.00 ?
loop_
    _geom_hbond_atom_site_label_D
    _geom_hbond_atom_site_label_H
    _geom_hbond_atom_site_label_A
    _geom_hbond_site_symmetry_A
    _geom_hbond_distance_DH
    _geom_hbond_distance_HA
    _geom_hbond_distance_DA
    _geom_hbond_angle_DHA
    N2 H2 O4 3_665 0.86 2.02 2.84(5) 160.2
    N4 H4A O3 3_665 0.86 1.90 2.76(5) 172.2
    O1W H1W O6 4_565 0.8(5) 1.9(4) 2.66(5) 168.00
    O1W H2W O4W 1_554 0.8(4) 1.8(5) 2.56(6) 170.00
    O2W H4W O7 4_566 0.8(4) 1.8(5) 2.65(5) 172.00
    O3W H5W O2 3_565 0.8(4) 2.8(7) 2.94(7) 92.00
    O5W H9W O3W 2_646 0.9(5) 2.1(6) 2.93(7) 158.00
    O2W H3W O3W . 0.8(2) 1.9(3) 2.69(7) 160.00
