# Supplementary material for: Diaqua-1κO,2κO-(2,2′-bi-1H-imidazole-1κ2 N 3,N 3′)(oxalato-2κ2 O 1,O 2)di-μ-oxido-κ4 O:O-dioxido-1κO,2κO-dimolyb­denum(V) trihydrate
Source: Acta Crystallogr Sect E Struct Rep Online. 2009 Dec 9;66(Pt 1):m26–7. doi: 10.1107/S1600536809052003 (PMC2980048; doi:10.1107/S1600536809052003)
Supplement: Supplementary file 2 [file e-66-00m26-Isup2.hkl]

# 
# h,k,l, Fc-squared, Fo-squared, sigma(Fo-squared) and status flag 
# 
data_I
_shelx_title ' f in P2(1)/c' 
_shelx_refln_list_code          4 
_shelx_F_calc_maximum      337.20 
_exptl_crystal_F_000      1120.00 
_reflns_d_resolution_high  0.8409 
 
loop_ 
 _symmetry_equiv_pos_as_xyz 
 'x, y, z' 
 '-x, y+1/2, -z+1/2' 
 '-x, -y, -z' 
 'x, -y-1/2, z-1/2' 
 
_cell_length_a    10.7509 
_cell_length_b    14.5165 
_cell_length_c    11.3661 
_cell_angle_alpha  90.000 
_cell_angle_beta   92.306 
_cell_angle_gamma  90.000 
 
_shelx_F_squared_multiplier     1.000 
 
loop_ 
 _refln_index_h 
 _refln_index_k 
 _refln_index_l 
 _refln_F_squared_calc 
 _refln_F_squared_meas 
 _refln_F_squared_sigma 
 _refln_observed_status 
   1   0   0    11027.34    11174.94    115.29 o 
   2   0   0      432.85      384.90      8.72 o 
   3   0   0    19787.53    20206.97    259.49 o 
   4   0   0     3836.39     3903.99     46.84 o 
   5   0   0    29714.00    29828.69    253.12 o 
   6   0   0     6936.67     6730.03     77.86 o 
   7   0   0      597.93      665.83     31.57 o 
   8   0   0     5088.98     4966.14     98.90 o 
   9   0   0     2346.94     2355.78     69.06 o 
  10   0   0     8568.72     8297.15    159.12 o 
  11   0   0      837.39      782.73     45.46 o 
  12   0   0       39.02       49.61     25.01 o 
   1   1   0    45391.18    47081.13    385.16 o 
   2   1   0       33.97       47.77      2.70 o 
   3   1   0     4527.73     4376.01     33.56 o 
   4   1   0    72898.32    71934.19    599.86 o 
   5   1   0     6310.43     6511.75     51.12 o 
   6   1   0     3921.28     3626.49     45.44 o 
   7   1   0      974.60     1083.38     22.90 o 
   8   1   0     1101.35     1067.04     30.32 o 
   9   1   0     4943.52     4860.79     73.45 o 
  10   1   0     2391.01     2348.98     52.31 o 
  11   1   0      513.62      491.71     27.79 o 
  12   1   0     1337.94     1375.60     44.98 o 
   0   2   0   113705.80    98141.14   1122.92 o 
   1   2   0    10055.93    10671.82     85.73 o 
   2   2   0    11867.13    12640.96    111.98 o 
   3   2   0     5770.55     5269.70     51.63 o 
   4   2   0     2210.31     2432.95     34.04 o 
   5   2   0    52464.77    51565.33    327.66 o 
   6   2   0     1528.38     1445.60     28.04 o 
   7   2   0        5.37        6.51      4.84 o 
   8   2   0     3161.93     3052.08     53.17 o 
   9   2   0      402.63      386.88     21.59 o 
  10   2   0     3389.69     3381.76     63.63 o 
  11   2   0     1371.46     1294.04     40.99 o 
  12   2   0       35.28       50.57     16.52 o 
   1   3   0    40325.41    41427.26    234.14 o 
   2   3   0      568.51      561.43      9.66 o 
   3   3   0      699.71      680.54     16.72 o 
   4   3   0     6806.08     6207.85     55.98 o 
   5   3   0     3267.33     3197.74     50.16 o 
   6   3   0     8336.26     8203.14     75.82 o 
   7   3   0       80.18      109.03     12.14 o 
   8   3   0        0.09        2.25      5.31 o 
   9   3   0     5323.37     5255.54     77.58 o 
  10   3   0     1409.85     1407.98     41.14 o 
  11   3   0      307.84      312.75     23.04 o 
  12   3   0      236.33      245.60     27.24 o 
   0   4   0    33624.85    35446.43    288.94 o 
   1   4   0      717.30      638.52     11.47 o 
   2   4   0     8451.95     9017.45     73.81 o 
   3   4   0      239.93      200.02     16.45 o 
   4   4   0      112.08      132.42      7.92 o 
   5   4   0    19579.90    19037.62    140.13 o 
   6   4   0     2155.45     2082.64     33.10 o 
   7   4   0     1431.86     1427.03     33.82 o 
   8   4   0     1995.32     2036.78     37.45 o 
   9   4   0      192.79      222.39     17.87 o 
  10   4   0     3562.99     3310.46     71.18 o 
  11   4   0      329.63      323.22     23.75 o 
  12   4   0      784.73      776.22     35.98 o 
   1   5   0    15322.13    15580.54    109.88 o 
   2   5   0     2044.81     2166.52     44.31 o 
   3   5   0     1578.34     1770.74     22.05 o 
   4   5   0     6926.89     6469.94     51.98 o 
   5   5   0     5401.02     5483.46     57.44 o 
   6   5   0     8196.57     8023.51     77.92 o 
   7   5   0      165.01      160.81     12.07 o 
   8   5   0      783.59      712.96     29.61 o 
   9   5   0     6103.61     6099.02     86.79 o 
  10   5   0     1630.45     1617.48     44.62 o 
  11   5   0      174.99      205.64     20.49 o 
  12   5   0     1084.45     1103.02     42.14 o 
   0   6   0    12094.22    11947.83    116.09 o 
   1   6   0      482.34      671.33     13.80 o 
   2   6   0    13476.44    13951.50    103.21 o 
   3   6   0      702.43      643.07     26.26 o 
   4   6   0      233.44      247.65     11.42 o 
   5   6   0    22098.93    21762.69    160.57 o 
   6   6   0     1849.84     2024.43     34.69 o 
   7   6   0      888.54      878.29     24.19 o 
   8   6   0     4787.71     4626.03     61.75 o 
   9   6   0      778.38      794.82     26.69 o 
  10   6   0     3057.66     3139.98     63.82 o 
  11   6   0        1.93        1.86     10.33 o 
   1   7   0    10744.41    11221.55     80.69 o 
   2   7   0      107.50       93.58      6.88 o 
   3   7   0     7667.08     7625.02     70.10 o 
   4   7   0     5345.59     4922.65    147.96 o 
   5   7   0      870.97      904.92     22.11 o 
   6   7   0     5794.85     5764.17     65.61 o 
   7   7   0     1525.09     1559.92     33.09 o 
   8   7   0     1996.38     1992.48     39.65 o 
   9   7   0     1553.85     1601.09     42.06 o 
  10   7   0      232.56      254.84     28.18 o 
  11   7   0      712.87      649.18     37.95 o 
   0   8   0     9326.60     9743.03    198.03 o 
   1   8   0     4572.10     4386.81     50.56 o 
   2   8   0     2195.07     2162.64     44.60 o 
   3   8   0     4641.18     4511.57     44.69 o 
   4   8   0     1531.17     1539.74     25.58 o 
   5   8   0     3844.14     4024.16     57.67 o 
   6   8   0      626.53      579.56     19.79 o 
   7   8   0     3661.29     3713.17     54.42 o 
   8   8   0      671.42      729.48     25.13 o 
   9   8   0      168.84      156.27     20.62 o 
  10   8   0     1932.43     1894.67     59.41 o 
  11   8   0      155.90      199.41     34.76 o 
   1   9   0      507.21      465.33     18.09 o 
   2   9   0     5341.71     5239.05     49.64 o 
   3   9   0    13009.11    13519.95    100.09 o 
   4   9   0        2.70        5.55      6.49 o 
   5   9   0      125.32      129.06     19.35 o 
   6   9   0     1359.77     1375.51     36.29 o 
   7   9   0     2514.65     2385.14     50.59 o 
   8   9   0     1941.03     1939.42     47.15 o 
   9   9   0       27.38       53.07     14.49 o 
  10   9   0       24.90       34.01     13.53 o 
   0  10   0      115.00      147.84     17.95 o 
   1  10   0     2440.77     2398.00     43.65 o 
   2  10   0     7489.13     7165.54     84.52 o 
   3  10   0     1522.83     1353.12     44.10 o 
   4  10   0     3588.55     3711.00     72.31 o 
   5  10   0      574.73      678.05     49.85 o 
   6  10   0     3430.96     3458.75     61.09 o 
   7  10   0     5070.15     5097.14     83.42 o 
   8  10   0      240.68      234.13     19.78 o 
   9  10   0        8.59        7.06      9.37 o 
  10  10   0      248.45      260.00     22.96 o 
   1  11   0      386.30      358.23     19.20 o 
   2  11   0    10640.68    10391.39    111.97 o 
   3  11   0     5689.57     5566.08     74.40 o 
   4  11   0       37.67      104.27     53.64 o 
   5  11   0      373.85      378.64     31.92 o 
   6  11   0      192.45      198.10     20.15 o 
   7  11   0     1260.21     1166.32     43.13 o 
   8  11   0     2459.42     2518.43     66.18 o 
   9  11   0       54.56       44.67     14.58 o 
   0  12   0      400.68      396.14     29.08 o 
   1  12   0     5909.34     5757.80     78.56 o 
   2  12   0     5185.24     5084.30     73.32 o 
   3  12   0     3995.72     3886.59     94.56 o 
   4  12   0     1697.53     1601.89     57.91 o 
   5  12   0      210.29      222.17     22.63 o 
   6  12   0     2581.44     2632.94     83.34 o 
   7  12   0     4785.25     4689.03     94.01 o 
   8  12   0       20.63       39.05     13.12 o 
   9  12   0      338.68      299.74     27.57 o 
   1  13   0      353.14      347.26     20.85 o 
   2  13   0     6311.10     5828.64     82.68 o 
   3  13   0     6274.94     6035.52    105.83 o 
   4  13   0       66.28       56.76     14.74 o 
   5  13   0      453.85      438.29     30.71 o 
   6  13   0      322.36      350.26     36.19 o 
   7  13   0     1137.06     1263.69     48.37 o 
   8  13   0     2027.47     1956.86     61.91 o 
   0  14   0      988.03      949.53     46.13 o 
   1  14   0      904.79      896.03     31.98 o 
   2  14   0     3262.61     3137.05     66.55 o 
   3  14   0     1064.70     1060.91     44.11 o 
   4  14   0      727.88      704.65     53.19 o 
   5  14   0       11.38       10.40     12.83 o 
   6  14   0     1595.28     1678.45     72.61 o 
   7  14   0     2953.69     2988.16    102.89 o 
   1  15   0      202.81      164.91     17.75 o 
   2  15   0     3925.00     3781.52     85.61 o 
   3  15   0     6426.96     6182.11    114.54 o 
   4  15   0      511.39      606.60     37.76 o 
   5  15   0      165.52      165.99     23.10 o 
   0  16   0     1303.30     1341.27     59.25 o 
   1  16   0     1919.02     1869.32     61.48 o 
   2  16   0     1529.34     1565.90     56.47 o 
   3  16   0       28.22       12.49     14.56 o 
   4  16   0       68.97       80.37     19.23 o 
   1  17   0       33.30       89.78     30.63 o 
   2  17   0     1535.62     1462.36     86.56 o 
 -12   1   1      366.75      354.26     31.33 o 
 -11   1   1      709.46      675.90     36.24 o 
 -10   1   1       13.85       17.35      8.99 o 
  -9   1   1      140.68      149.38     15.44 o 
  -8   1   1      449.48      478.12     20.83 o 
  -7   1   1     1611.93     1584.22     28.31 o 
  -6   1   1     1033.58     1015.71     22.12 o 
  -5   1   1      179.71      194.25      7.58 o 
  -4   1   1      254.35      236.03      7.37 o 
  -3   1   1        1.57       19.79      6.08 o 
  -2   1   1      480.68      516.03      8.42 o 
  -1   1   1      592.91      748.24      9.77 o 
   0   1   1     4672.96     5129.30     37.08 o 
   1   1   1     1581.87     1684.01     20.23 o 
   2   1   1     1234.63     1084.31     12.74 o 
   3   1   1     1340.12     1571.81     17.58 o 
   4   1   1       13.71       26.02      4.25 o 
   5   1   1      138.92      163.70      8.51 o 
   6   1   1       29.09       26.25      6.14 o 
   7   1   1     1268.70     1307.85     25.39 o 
   8   1   1      596.37      591.63     23.16 o 
   9   1   1        5.11        3.89      7.22 o 
  10   1   1      876.89      906.60     33.00 o 
  11   1   1       27.74       35.01     11.16 o 
  12   1   1       63.39       75.86     15.96 o 
 -12   2   1      291.98      339.90     31.11 o 
 -11   2   1     1845.16     1704.44     46.94 o 
 -10   2   1      359.76      366.72     22.41 o 
  -9   2   1      182.23      167.46     15.98 o 
  -8   2   1     3140.35     3090.10     52.87 o 
  -7   2   1     3924.62     4033.24     56.65 o 
  -6   2   1      207.51      235.49      8.95 o 
  -5   2   1      574.96      578.16     12.19 o 
  -4   2   1     2277.32     2163.34     25.73 o 
  -3   2   1     2358.58     2732.85     25.26 o 
  -2   2   1    28716.02    30997.56    194.75 o 
  -1   2   1     1022.12     1021.91     14.91 o 
   0   2   1       38.29       35.18      3.20 o 
   1   2   1       73.25       93.43      7.43 o 
   2   2   1     2541.42     2571.61     22.69 o 
   3   2   1     5828.59     5951.81     51.40 o 
   4   2   1     6218.45     6421.78     57.48 o 
   5   2   1     1448.48     1317.80     23.50 o 
   6   2   1      979.28      956.35     20.82 o 
   7   2   1      132.62      160.47     10.59 o 
   8   2   1      593.42      563.47     22.66 o 
   9   2   1      530.80      525.09     24.19 o 
  10   2   1      444.19      417.66     24.30 o 
  11   2   1      909.26      915.45     35.10 o 
  12   2   1        3.17        3.22      9.97 o 
 -12   3   1      416.80      424.09     33.74 o 
 -11   3   1      944.16     1072.84     37.45 o 
 -10   3   1       61.02       53.74     11.57 o 
  -9   3   1       37.63       40.81     10.11 o 
  -8   3   1       36.15       49.07      8.16 o 
  -7   3   1     5454.86     5477.54     80.94 o 
  -6   3   1     3434.85     3412.57     49.44 o 
  -5   3   1      951.34      943.62     15.92 o 
  -4   3   1     9175.98    10012.83     92.97 o 
  -3   3   1     1647.56     2037.21     21.91 o 
  -2   3   1     1291.90     1256.11     16.94 o 
  -1   3   1    14727.48    14690.07    100.35 o 
   0   3   1     1200.79     1229.05     19.09 o 
   1   3   1     8051.66     8132.78     54.45 o 
   2   3   1     4430.45     4602.98     43.55 o 
   3   3   1     1714.73     1804.38     24.48 o 
   4   3   1      990.70      957.43     18.88 o 
   5   3   1      604.57      718.49     17.79 o 
   6   3   1     6044.94     6173.76     62.91 o 
   7   3   1     3781.36     3676.92     47.97 o 
   8   3   1      681.12      680.72     24.99 o 
   9   3   1      314.61      312.73     20.24 o 
  10   3   1       25.84       37.61     10.34 o 
  11   3   1       70.77       63.20     17.25 o 
  12   3   1      774.10      806.26     59.46 o 
 -12   4   1      104.40      112.30     21.90 o 
 -11   4   1     1239.63     1227.12     43.44 o 
 -10   4   1     1399.96     1424.26     42.79 o 
  -9   4   1     1651.57     1613.54     40.81 o 
  -8   4   1     2740.91     2522.93     44.07 o 
  -7   4   1     3649.10     3627.08    103.25 o 
  -6   4   1     1762.07     1945.39     50.18 o 
  -5   4   1     2455.69     2296.68     27.05 o 
  -4   4   1     2097.37     2298.83     26.11 o 
  -3   4   1      847.52      619.91     13.26 o 
  -2   4   1     1001.88      964.50     14.95 o 
  -1   4   1     4016.28     4266.65     48.01 o 
   0   4   1     3901.35     4442.51     35.40 o 
   1   4   1    11872.82    12780.97     82.22 o 
   2   4   1     2049.65     1984.32     21.62 o 
   3   4   1    15511.94    14406.67     94.11 o 
   4   4   1     2374.09     2238.38     31.12 o 
   5   4   1      182.32      189.52     12.45 o 
   6   4   1     1300.09     1226.56     25.17 o 
   7   4   1      101.18       81.69      8.62 o 
   8   4   1        6.97       16.74      6.35 o 
   9   4   1     2553.90     2400.98     51.20 o 
  10   4   1     1607.31     1521.38     42.91 o 
  11   4   1     2128.31     2132.26     54.06 o 
  12   4   1      405.22      373.76     27.25 o 
 -12   5   1     1614.33     1646.61     66.15 o 
 -11   5   1     1867.49     1979.90     54.38 o 
 -10   5   1      285.22      273.77     21.12 o 
  -9   5   1      317.13      339.31     21.08 o 
  -8   5   1      308.23      318.29     16.48 o 
  -7   5   1     4001.78     3811.36     51.04 o 
  -6   5   1     5490.02     5521.35     60.71 o 
  -5   5   1     2935.10     2849.84     38.16 o 
  -4   5   1     1032.47      942.65     16.56 o 
  -3   5   1     1126.54     1272.67     18.82 o 
  -2   5   1     3510.74     3817.64     37.57 o 
  -1   5   1    28687.23    27756.69    277.39 o 
   0   5   1     3006.25     3170.55     29.06 o 
   1   5   1     3318.41     3108.16     29.47 o 
   2   5   1      669.85      454.41     10.35 o 
   3   5   1       39.86       46.80      5.18 o 
   4   5   1      922.66      894.19     14.66 o 
   5   5   1     2577.54     2564.67     37.19 o 
   6   5   1     5941.15     5992.41     64.55 o 
   7   5   1     9194.40     9028.91     99.06 o 
   8   5   1     1443.20     1496.95     49.38 o 
   9   5   1       50.21       55.74     11.55 o 
  10   5   1       33.75       29.54     12.07 o 
  11   5   1      426.93      497.66     28.73 o 
  12   5   1     1709.94     1669.89     51.08 o 
 -11   6   1      569.02      559.58     29.97 o 
 -10   6   1      858.30      869.62     39.80 o 
  -9   6   1      487.27      473.87     20.90 o 
  -8   6   1     1775.10     1871.22     40.74 o 
  -7   6   1     4656.21     4632.64     91.48 o 
  -6   6   1      437.09      435.49     16.36 o 
  -5   6   1     3299.67     3224.56     42.40 o 
  -4   6   1     3672.94     3635.14     41.11 o 
  -3   6   1     5526.27     5307.10     47.13 o 
  -2   6   1    14004.04    13856.24    102.87 o 
  -1   6   1      748.71      714.89     11.99 o 
   0   6   1     2586.19     2886.48     28.70 o 
   1   6   1       90.32      129.48      8.02 o 
   2   6   1     6110.12     6135.51     50.72 o 
   3   6   1     9487.16     8947.66     68.50 o 
   4   6   1     4749.05     4862.41     48.32 o 
   5   6   1      849.06      725.68     19.89 o 
   6   6   1     2124.80     2160.88     38.66 o 
   7   6   1      278.98      271.83     16.26 o 
   8   6   1     2729.77     2512.70     44.05 o 
   9   6   1     1032.63     1014.19     34.25 o 
  10   6   1      443.02      443.16     26.10 o 
  11   6   1     1837.36     1804.63     51.11 o 
 -11   7   1     2473.11     2435.71     90.29 o 
 -10   7   1      252.17      230.35     23.83 o 
  -9   7   1        8.04       10.97      7.92 o 
  -8   7   1       43.14       48.11      9.48 o 
  -7   7   1     5453.79     5404.39     66.82 o 
  -6   7   1    14448.15    13923.54    118.98 o 
  -5   7   1      527.23      517.21     17.01 o 
  -4   7   1      192.01      229.01     10.45 o 
  -3   7   1     6135.20     6123.56     58.32 o 
  -2   7   1     4713.32     4867.88     44.24 o 
  -1   7   1    19829.73    20644.71    132.81 o 
   0   7   1     8426.51     8620.84     65.23 o 
   1   7   1     8705.13     8835.08     67.02 o 
   2   7   1     7163.97     7091.18     58.19 o 
   3   7   1      169.65      175.09      8.56 o 
   4   7   1     2504.25     2201.05     42.52 o 
   5   7   1      233.33      251.53     14.73 o 
   6   7   1     4337.45     4331.41     65.55 o 
   7   7   1     6693.96     6456.44     74.13 o 
   8   7   1      391.74      387.75     18.98 o 
   9   7   1       86.19       94.48     12.30 o 
  10   7   1       16.15        7.56      9.95 o 
  11   7   1      414.13      385.32     27.22 o 
 -11   8   1      654.29      739.60     55.44 o 
 -10   8   1     2425.97     2432.18     67.01 o 
  -9   8   1     1136.46     1067.19     35.37 o 
  -8   8   1     4247.27     4288.04     74.09 o 
  -7   8   1     6464.55     6390.69     85.34 o 
  -6   8   1     1206.56     1214.33     32.67 o 
  -5   8   1     5499.19     5416.66     69.10 o 
  -4   8   1     2097.25     2045.74     36.72 o 
  -3   8   1     4661.92     4481.63     44.95 o 
  -2   8   1    21862.51    21193.68    139.16 o 
  -1   8   1       18.44       45.82      8.05 o 
   0   8   1      919.50      962.93     16.42 o 
   1   8   1     4620.33     4845.13     47.95 o 
   2   8   1     7433.78     7272.96     61.20 o 
   3   8   1    10434.00    10436.97     81.33 o 
   4   8   1     3010.96     2976.62     38.58 o 
   5   8   1     1058.94     1081.73     32.80 o 
   6   8   1     6104.05     5927.02     68.98 o 
   7   8   1       96.67       85.43     11.02 o 
   8   8   1     4097.19     4058.06     60.23 o 
   9   8   1      505.92      495.30     22.92 o 
  10   8   1      536.66      522.72     44.64 o 
  11   8   1     3534.82     3541.87     87.32 o 
 -10   9   1       13.61       -0.90      9.25 o 
  -9   9   1       59.55       40.64     14.26 o 
  -8   9   1      182.61      210.46     18.39 o 
  -7   9   1     2695.95     2691.02     61.65 o 
  -6   9   1    11690.22    11506.28    124.18 o 
  -5   9   1      372.29      378.72     23.44 o 
  -4   9   1     2131.52     2120.40     50.42 o 
  -3   9   1     4878.82     5044.34     59.11 o 
  -2   9   1     2536.16     2469.27     43.64 o 
  -1   9   1    17380.58    17780.56    138.63 o 
   0   9   1     1776.95     1753.62     30.18 o 
   1   9   1     2920.46     3064.75     40.29 o 
   2   9   1     4933.20     4643.69     52.48 o 
   3   9   1        9.54       26.51      6.89 o 
   4   9   1     1301.16     1302.01     32.79 o 
   5   9   1       20.92       22.80      8.02 o 
   6   9   1     3243.93     3217.00     49.39 o 
   7   9   1     7635.37     7704.04     98.86 o 
   8   9   1      189.35      200.09     18.23 o 
   9   9   1       12.43       23.33      9.55 o 
  10   9   1      296.86      262.05     36.27 o 
 -10  10   1      672.13      763.26     39.88 o 
  -9  10   1      579.99      569.10     28.80 o 
  -8  10   1     1209.76     1245.90     38.65 o 
  -7  10   1     3934.47     3897.03     86.99 o 
  -6  10   1     1480.65     1493.48     39.31 o 
  -5  10   1     4904.86     4894.06     86.40 o 
  -4  10   1      234.80      250.18     17.54 o 
  -3  10   1     4803.91     4867.29     59.95 o 
  -2  10   1    12049.23    12120.24    122.67 o 
  -1  10   1     1034.96      993.38     28.73 o 
   0  10   1       37.39      104.39     25.58 o 
   1  10   1      203.80      222.71     11.86 o 
   2  10   1     1569.47     1526.98     35.04 o 
   3  10   1     9214.21     9492.67    126.11 o 
   4  10   1     1483.68     1439.23     57.34 o 
   5  10   1        1.80       -8.79      9.48 o 
   6  10   1     1897.16     1900.63     51.37 o 
   7  10   1      769.82      805.53     35.34 o 
   8  10   1     3248.38     3237.39     63.97 o 
   9  10   1     1014.81     1036.43     37.15 o 
  10  10   1      231.02      226.40     21.79 o 
  -9  11   1      102.45       77.83     14.87 o 
  -8  11   1       57.12       59.12     13.13 o 
  -7  11   1     2592.83     2680.43     65.21 o 
  -6  11   1     3800.11     3627.89     95.54 o 
  -5  11   1       23.44       19.99     13.30 o 
  -4  11   1      645.51      648.15     57.36 o 
  -3  11   1      590.08      634.39     30.51 o 
  -2  11   1      179.93      145.02     17.52 o 
  -1  11   1     6164.73     5914.91     80.10 o 
   0  11   1        4.78       -0.49      6.41 o 
   1  11   1      629.54      638.57     24.30 o 
   2  11   1      305.92      282.48     17.70 o 
   3  11   1      136.89      128.44     15.40 o 
   4  11   1     1864.00     1779.81     51.21 o 
   5  11   1        6.83       16.79     17.62 o 
   6  11   1      621.46      522.57     29.34 o 
   7  11   1     2855.58     2793.94     80.92 o 
   8  11   1      305.81      296.70     26.20 o 
   9  11   1      159.75      168.05     22.41 o 
  -9  12   1       51.71       39.01     15.11 o 
  -8  12   1      213.06      177.10     21.99 o 
  -7  12   1     2617.61     2638.06     67.13 o 
  -6  12   1      475.05      473.92     38.87 o 
  -5  12   1      855.60      841.69     47.92 o 
  -4  12   1      493.61      527.86     30.41 o 
  -3  12   1      163.05      184.08     20.78 o 
  -2  12   1     2652.98     2692.93     63.51 o 
  -1  12   1      335.13      318.69     23.92 o 
   0  12   1      627.18      627.48     29.91 o 
   1  12   1       68.52       74.02     17.82 o 
   2  12   1       82.98       66.46     13.50 o 
   3  12   1     1658.73     1722.14     51.52 o 
   4  12   1       71.34       81.22     15.98 o 
   5  12   1      128.80      137.36     23.63 o 
   6  12   1      706.20      680.54     34.47 o 
   7  12   1      421.09      400.26     29.58 o 
   8  12   1     1589.70     1655.31     55.22 o 
   9  12   1      203.89      185.93     38.96 o 
  -8  13   1      396.14      432.63     45.89 o 
  -7  13   1      551.48      503.22     53.31 o 
  -6  13   1     1211.95     1282.14    139.49 o 
  -5  13   1      246.42      268.67     25.53 o 
  -4  13   1      225.49      217.74     31.86 o 
  -3  13   1     2482.68     2541.97     65.51 o 
  -2  13   1       17.21       36.98     10.57 o 
  -1  13   1     2199.82     2178.96     47.46 o 
   0  13   1     1047.50     1015.58     32.40 o 
   1  13   1      894.00      836.88     29.86 o 
   2  13   1      921.67     1036.85     32.97 o 
   3  13   1      359.82      372.24     28.24 o 
   4  13   1     1451.88     1470.95     50.58 o 
   5  13   1       58.68       43.80     17.18 o 
   6  13   1       11.22       11.39     14.00 o 
   7  13   1     1561.04     1655.62     82.17 o 
   8  13   1       60.70       43.96     16.26 o 
  -7  14   1     1091.25     1065.84     46.94 o 
  -6  14   1     1033.31     1065.66    117.19 o 
  -5  14   1      300.28      294.94     46.87 o 
  -4  14   1     1863.51     1843.79     58.98 o 
  -3  14   1      131.05      156.78     21.15 o 
  -2  14   1     2309.89     2318.21     51.35 o 
  -1  14   1      217.11      235.38     19.07 o 
   0  14   1      525.28      534.81     25.98 o 
   1  14   1     1651.61     1691.69     43.62 o 
   2  14   1       40.63       33.33     13.52 o 
   3  14   1      253.45      168.75     22.17 o 
   4  14   1      415.25      422.80     31.36 o 
   5  14   1      469.02      435.74     40.04 o 
   6  14   1      877.18      919.94     55.15 o 
   7  14   1       34.86       30.29     14.47 o 
  -6  15   1      396.78      383.01     67.58 o 
  -5  15   1     1708.38     1734.79     60.72 o 
  -4  15   1       15.02        5.30     14.79 o 
  -3  15   1      771.84      755.67     39.90 o 
  -2  15   1      392.12      419.22     31.30 o 
  -1  15   1      167.39      150.78     17.63 o 
   0  15   1     1140.50     1147.74     37.45 o 
   1  15   1      407.58      426.98     25.03 o 
   2  15   1     1420.32     1413.95     51.79 o 
   3  15   1       36.28       20.54     13.25 o 
   4  15   1      813.08      787.97     47.28 o 
   5  15   1     1850.59     1922.96     63.69 o 
  -4  16   1     2175.26     2232.97     69.79 o 
  -3  16   1      368.27      437.09     33.93 o 
  -2  16   1      624.75      573.90     55.62 o 
  -1  16   1      191.77      201.24     20.25 o 
   0  16   1     1131.16     1117.57     38.64 o 
   1  16   1      699.73      716.38     42.14 o 
   2  16   1        0.26        8.00     13.32 o 
   3  16   1      639.20      564.32     37.73 o 
   4  16   1      474.16      518.03     43.63 o 
  -2  17   1        6.98       -6.83     18.48 o 
  -1  17   1       23.88       52.04     25.56 o 
   0  17   1     1401.94     1430.48     50.05 o 
   1  17   1      513.18      527.82     54.13 o 
 -12   0   2     1897.28     1853.61    112.07 o 
 -11   0   2       33.87       23.70     23.20 o 
 -10   0   2     4066.96     4296.69    100.99 o 
  -9   0   2     2295.71     2278.49     67.24 o 
  -8   0   2     4831.49     4686.29     93.98 o 
  -7   0   2     6170.13     5916.18     77.21 o 
  -6   0   2      132.14      139.08     19.38 o 
  -5   0   2    16648.65    16195.62    150.85 o 
  -4   0   2    19633.95    19372.08    170.34 o 
  -3   0   2       40.34      110.62      8.12 o 
  -2   0   2     5212.35     5929.86     58.94 o 
  -1   0   2     1414.83     1506.79     28.38 o 
   0   0   2    91580.68    91655.44    730.39 o 
   1   0   2    51510.26    51590.05    409.01 o 
   2   0   2     2711.75     2659.16     34.69 o 
   3   0   2       23.57       13.73      8.49 o 
   4   0   2    12421.37    13173.64    125.57 o 
   5   0   2    36199.46    36689.70    309.60 o 
   6   0   2    42392.02    41365.96    350.28 o 
   7   0   2        3.41        2.17      7.96 o 
   8   0   2     1259.71     1261.20     48.13 o 
   9   0   2     9282.29     9206.92    157.50 o 
  10   0   2     2069.90     2015.95     70.08 o 
  11   0   2     2355.02     2212.97     77.40 o 
  12   0   2      153.24      145.48     27.88 o 
 -12   1   2     2693.25     2635.63     94.72 o 
 -11   1   2      261.38      229.78     32.27 o 
 -10   1   2       71.69       74.07     13.31 o 
  -9   1   2    11269.93    11085.27    121.77 o 
  -8   1   2     8836.28     8739.07     99.10 o 
  -7   1   2     3413.52     3618.84     45.69 o 
  -6   1   2     1346.00     1315.93     22.28 o 
  -5   1   2     4576.94     4532.46     41.08 o 
  -4   1   2    11118.75    10338.17     78.83 o 
  -3   1   2     9604.24     9061.19     66.65 o 
  -2   1   2    12019.51    13923.28    101.87 o 
  -1   1   2    15568.90    16983.01    112.24 o 
   0   1   2    33035.64    34864.09    239.46 o 
   1   1   2    14850.67    15266.11    100.99 o 
   2   1   2    58588.61    59697.66    333.04 o 
   3   1   2     1532.07     1673.50     20.06 o 
   4   1   2    24562.06    24920.27    152.60 o 
   5   1   2    84993.20    83853.24    516.30 o 
   6   1   2     1773.76     1656.85     23.94 o 
   7   1   2     1408.90     1444.91     33.92 o 
   8   1   2      640.56      661.25     24.92 o 
   9   1   2     2300.22     2240.73     49.20 o 
  10   1   2     9959.70     9899.50    122.11 o 
  11   1   2       79.15      105.92     16.20 o 
  12   1   2      243.03      254.75     23.43 o 
 -12   2   2     2512.25     2560.48    145.06 o 
 -11   2   2        3.79        3.36     15.98 o 
 -10   2   2     2258.78     2275.43     50.86 o 
  -9   2   2     2892.61     3017.80     56.17 o 
  -8   2   2     6497.13     6508.96     82.29 o 
  -7   2   2     2311.47     2275.35     35.60 o 
  -6   2   2       14.75       16.86      4.30 o 
  -5   2   2    14938.73    14790.68    141.10 o 
  -4   2   2     5428.74     4935.40     41.73 o 
  -3   2   2      478.71      626.05     11.30 o 
  -2   2   2    37141.54    38921.80    317.65 o 
  -1   2   2      138.06      115.36      5.17 o 
   0   2   2    33899.37    35195.43    199.97 o 
   1   2   2    27928.96    28353.84    227.81 o 
   2   2   2     5512.16     5871.18     43.87 o 
   3   2   2      143.89      147.30      9.82 o 
   4   2   2    15166.34    15194.86    100.47 o 
   5   2   2    11905.45    11721.48     84.03 o 
   6   2   2    20819.65    19938.96    149.86 o 
   7   2   2      679.89      620.78     22.51 o 
   8   2   2      254.50      300.46     18.42 o 
   9   2   2     5702.78     5614.82     97.36 o 
  10   2   2       66.66       88.40     14.66 o 
  11   2   2     3041.65     2945.54     64.43 o 
  12   2   2        9.25        8.03      9.74 o 
 -12   3   2     1433.13     1326.30     69.05 o 
 -11   3   2        0.48       16.83     12.70 o 
 -10   3   2      299.73      312.29     22.54 o 
  -9   3   2     7829.91     7995.13     99.24 o 
  -8   3   2     6136.37     6114.62    108.02 o 
  -7   3   2     2293.31     2317.83     42.40 o 
  -6   3   2     1237.73     1250.44     24.58 o 
  -5   3   2      517.92      559.99     13.16 o 
  -4   3   2     2508.47     2251.31     25.81 o 
  -3   3   2     7645.35     6873.31     51.81 o 
  -2   3   2      123.17      103.60      5.39 o 
  -1   3   2    18599.62    19880.81    120.64 o 
   0   3   2    71700.43    70493.99    567.84 o 
   1   3   2     8372.65     8315.07     57.33 o 
   2   3   2     9525.39     9594.71     72.24 o 
   3   3   2      638.78      639.16     11.99 o 
   4   3   2    10977.75    11353.27     80.23 o 
   5   3   2    27018.57    26968.86    188.78 o 
   6   3   2     1114.59     1066.15     23.91 o 
   7   3   2     6884.18     6729.61     72.13 o 
   8   3   2      123.66      130.46     13.78 o 
   9   3   2      622.51      558.49     29.41 o 
  10   3   2    11220.27    10642.08    128.80 o 
  11   3   2      100.76       66.90     14.45 o 
  12   3   2      489.32      429.19     28.81 o 
 -12   4   2      148.35      235.20     37.32 o 
 -11   4   2      330.57      303.59     28.60 o 
 -10   4   2     1110.38     1193.84     39.82 o 
  -9   4   2      439.07      409.68     22.22 o 
  -8   4   2     4526.90     4559.20     86.45 o 
  -7   4   2     5739.15     5787.73     64.68 o 
  -6   4   2     1230.87     1157.37     24.35 o 
  -5   4   2     8457.02     8285.56     65.87 o 
  -4   4   2    16167.89    16097.53    106.92 o 
  -3   4   2     8351.56     8494.99     63.25 o 
  -2   4   2     2899.18     3251.45     30.81 o 
  -1   4   2      134.91      148.22     10.77 o 
   0   4   2     4471.92     4474.86     36.64 o 
   1   4   2     9298.59     8271.98     58.77 o 
   2   4   2       37.09       69.42      5.11 o 
   3   4   2     5875.34     6647.89     66.73 o 
   4   4   2    12073.20    11984.54     84.71 o 
   5   4   2     5428.02     5173.89     56.39 o 
   6   4   2    13595.92    13170.25    111.87 o 
   7   4   2      362.24      367.98     16.37 o 
   8   4   2      190.42      203.78     13.69 o 
   9   4   2      555.99      628.24     26.94 o 
  10   4   2        2.62        7.86     10.16 o 
  11   4   2     3591.42     3527.18     71.55 o 
  12   4   2        2.39        0.90     12.13 o 
 -12   5   2     1474.80     1434.75     98.62 o 
 -11   5   2        4.15       -8.21     11.81 o 
 -10   5   2      768.84      880.68     45.05 o 
  -9   5   2     3024.79     3043.18     56.95 o 
  -8   5   2     1989.51     2043.41     38.43 o 
  -7   5   2     3775.46     3798.61     51.06 o 
  -6   5   2      358.99      388.17     14.93 o 
  -5   5   2     4092.33     4153.44     42.33 o 
  -4   5   2    11490.88    11454.22     91.98 o 
  -3   5   2     8210.80     8392.96     70.63 o 
  -2   5   2      840.23      862.66     16.97 o 
  -1   5   2    10857.91    12039.57     93.20 o 
   0   5   2     9794.90    10214.53     91.92 o 
   1   5   2    17723.50    18559.38    119.06 o 
   2   5   2      724.60     1011.51     16.35 o 
   3   5   2     5223.70     5383.29     50.55 o 
   4   5   2      900.44      802.15     15.17 o 
   5   5   2    10590.35    10431.12     92.46 o 
   6   5   2      390.59      401.82     16.48 o 
   7   5   2     3809.79     3798.65     53.09 o 
   8   5   2      968.67      977.27     31.12 o 
   9   5   2      466.53      521.36     25.80 o 
  10   5   2     9440.30     8936.29    117.18 o 
  11   5   2       38.03       49.51     12.86 o 
  12   5   2      309.53      325.85     29.66 o 
 -11   6   2      745.29      787.39     51.95 o 
 -10   6   2     1859.79     1826.99     58.21 o 
  -9   6   2     1655.87     1776.00     38.43 o 
  -8   6   2     6314.47     6364.52     74.69 o 
  -7   6   2      975.55      980.11     25.40 o 
  -6   6   2     1154.26     1144.74     25.73 o 
  -5   6   2     4259.89     4346.43     50.82 o 
  -4   6   2     4293.03     4314.33     47.36 o 
  -3   6   2    10576.48    11056.76     81.45 o 
  -2   6   2      666.72      553.75     12.25 o 
  -1   6   2    16963.18    17164.29    143.05 o 
   0   6   2    19507.91    19929.79    161.47 o 
   1   6   2     5834.83     5829.25     48.49 o 
   2   6   2     3871.02     3900.99     38.08 o 
   3   6   2      478.81      475.58     17.10 o 
   4   6   2     1083.29     1038.89     22.20 o 
   5   6   2      630.12      653.77     21.66 o 
   6   6   2     7605.15     7597.10     79.28 o 
   7   6   2     1166.19     1149.27     32.42 o 
   8   6   2     1419.08     1374.38     34.59 o 
   9   6   2     1804.98     1767.41     50.06 o 
  10   6   2       34.84       57.02     13.63 o 
  11   6   2     1715.71     1635.54     49.03 o 
 -11   7   2      164.61      131.18     28.17 o 
 -10   7   2     1716.98     1680.53    125.58 o 
  -9   7   2      359.22      375.95     22.36 o 
  -8   7   2      157.35      167.62     15.91 o 
  -7   7   2     5645.65     5694.89     67.91 o 
  -6   7   2      168.99      165.00     11.98 o 
  -5   7   2     6250.51     6430.38     75.95 o 
  -4   7   2     6074.45     5980.47     58.71 o 
  -3   7   2      847.27      863.52     16.90 o 
  -2   7   2     3731.47     3664.95     84.88 o 
  -1   7   2     9163.83    10021.94     97.82 o 
   0   7   2    10755.92    11166.68     93.17 o 
   1   7   2     2276.11     2396.27     28.04 o 
   2   7   2        8.64       50.23      8.85 o 
   3   7   2    10889.21    11111.32     84.13 o 
   4   7   2      112.39       99.61      9.09 o 
   5   7   2     5085.00     5105.48     85.24 o 
   6   7   2     2903.30     2961.26     46.05 o 
   7   7   2     1429.31     1404.52     36.84 o 
   8   7   2     1599.78     1528.92     35.31 o 
   9   7   2        4.50        9.38      8.28 o 
  10   7   2     3340.46     3203.14     66.71 o 
  11   7   2      114.92      130.07     18.83 o 
 -11   8   2      632.41      668.79     55.63 o 
 -10   8   2      657.13      675.82     36.68 o 
  -9   8   2     1133.02     1143.50     36.45 o 
  -8   8   2     1431.15     1409.14     43.50 o 
  -7   8   2      197.32      214.25     16.70 o 
  -6   8   2     2597.85     2607.19     53.56 o 
  -5   8   2     1198.78     1295.29     39.20 o 
  -4   8   2     2323.97     2413.44     41.16 o 
  -3   8   2     4705.41     4778.57     56.22 o 
  -2   8   2      219.04      261.40     17.62 o 
  -1   8   2     2887.46     2809.53     39.70 o 
   0   8   2     1787.12     1944.71     31.88 o 
   1   8   2      969.52      955.61     21.16 o 
   2   8   2     5769.18     5546.61     56.83 o 
   3   8   2      411.56      403.95     14.21 o 
   4   8   2     6126.32     6178.71    111.07 o 
   5   8   2        1.20       14.03      6.30 o 
   6   8   2      869.29      843.56     24.77 o 
   7   8   2     2106.38     2107.29     46.21 o 
   8   8   2     1267.14     1206.13     32.04 o 
   9   8   2     1338.01     1363.81     36.09 o 
  10   8   2       19.31       24.45     11.48 o 
  11   8   2      550.13      553.39     37.44 o 
 -10   9   2     1402.19     1552.20     55.13 o 
  -9   9   2        6.75        5.26     11.67 o 
  -8   9   2       93.28       66.24     12.43 o 
  -7   9   2     3057.60     3146.46     58.54 o 
  -6   9   2       30.81       33.22     13.21 o 
  -5   9   2     3357.42     3251.58     66.09 o 
  -4   9   2       89.15       96.57     11.92 o 
  -3   9   2        0.37       18.27      5.70 o 
  -2   9   2    13308.06    13295.68    217.67 o 
  -1   9   2      394.04      371.90     15.69 o 
   0   9   2     1111.19     1165.41     25.36 o 
   1   9   2      936.56      929.13     21.95 o 
   2   9   2      619.45      647.21     18.67 o 
   3   9   2    10674.41    10733.35    137.89 o 
   4   9   2     1017.86      967.86     32.82 o 
   5   9   2     2322.38     2204.89     39.44 o 
   6   9   2      543.23      515.24     23.36 o 
   7   9   2      262.17      260.33     16.86 o 
   8   9   2     3814.83     3824.83     60.12 o 
   9   9   2     1404.65     1317.86     79.68 o 
  10   9   2      137.59      156.32     22.77 o 
 -10  10   2       23.17       -3.07     13.98 o 
  -9  10   2     1050.08     1057.44     45.21 o 
  -8  10   2       61.45       63.31     12.30 o 
  -7  10   2      537.63      486.14     24.74 o 
  -6  10   2     4958.40     5114.19     98.19 o 
  -5  10   2      966.82      936.96     31.15 o 
  -4  10   2      512.49      478.68     27.13 o 
  -3  10   2      992.17     1019.17     26.37 o 
  -2  10   2      646.56      612.31     21.01 o 
  -1  10   2     6583.86     6467.71     98.04 o 
   0  10   2      575.41      552.91     18.69 o 
   1  10   2      156.27      172.34     11.39 o 
   2  10   2     9466.08     9178.64     87.88 o 
   3  10   2     1185.35     1139.70     26.18 o 
   4  10   2     1712.64     1819.87     41.21 o 
   5  10   2        1.93       10.68     12.62 o 
   6  10   2       87.07       94.99     19.61 o 
   7  10   2     4732.47     4689.25     88.18 o 
   8  10   2     2411.45     2425.53     63.06 o 
   9  10   2      919.72      858.23     39.60 o 
  10  10   2        0.01      -10.54     10.54 o 
  -9  11   2       72.62       73.11     20.14 o 
  -8  11   2      991.78      995.03     45.83 o 
  -7  11   2     2534.61     2524.52     55.50 o 
  -6  11   2      199.35      170.70     21.27 o 
  -5  11   2     3747.93     3814.66     66.94 o 
  -4  11   2      191.36      152.02     19.70 o 
  -3  11   2      135.49      140.38     14.72 o 
  -2  11   2    12462.40    12087.86    127.92 o 
  -1  11   2     2024.13     1910.41     42.68 o 
   0  11   2      675.84      693.43     25.92 o 
   1  11   2     1090.86     1065.74     52.82 o 
   2  11   2        6.63       16.32      8.35 o 
   3  11   2    11208.04    11009.81    149.91 o 
   4  11   2     2189.46     2077.36     58.27 o 
   5  11   2      544.90      463.37     38.07 o 
   6  11   2      716.15      671.58     32.89 o 
   7  11   2      963.47      992.10     40.54 o 
   8  11   2     2485.82     2510.18     95.08 o 
   9  11   2      543.00      524.53     35.18 o 
  -9  12   2      107.65       89.64     24.23 o 
  -8  12   2       15.15       15.65     12.10 o 
  -7  12   2      524.51      575.51     46.44 o 
  -6  12   2     4765.52     4892.12    117.93 o 
  -5  12   2     1525.21     1582.38     51.28 o 
  -4  12   2      107.49      125.95     24.35 o 
  -3  12   2     5757.19     5482.38     97.26 o 
  -2  12   2       81.20      107.36     14.31 o 
  -1  12   2     3471.39     3527.59     61.96 o 
   0  12   2     1509.86     1453.44     38.47 o 
   1  12   2     1645.76     1681.87     41.71 o 
   2  12   2    10314.15    10125.60    117.30 o 
   3  12   2     3831.74     3703.05     81.29 o 
   4  12   2     2636.29     2633.08     68.82 o 
   5  12   2      299.29      388.44     57.64 o 
   6  12   2      634.90      620.80     33.80 o 
   7  12   2     8613.95     8734.94    135.66 o 
   8  12   2      665.90      710.06     38.03 o 
  -8  13   2      713.20      584.13     46.26 o 
  -7  13   2     2434.96     2587.81     69.14 o 
  -6  13   2      121.27      176.74     28.68 o 
  -5  13   2     2108.88     1975.31     61.69 o 
  -4  13   2       61.50       38.55     14.15 o 
  -3  13   2     2613.74     2637.53     66.32 o 
  -2  13   2     8727.18     8421.76    151.41 o 
  -1  13   2     2440.04     2316.93     51.48 o 
   0  13   2      753.84      715.02     28.91 o 
   1  13   2      219.86      221.18     21.28 o 
   2  13   2       35.70       66.28     33.79 o 
   3  13   2     7768.99     7678.01    127.91 o 
   4  13   2      672.03      677.61     48.38 o 
   5  13   2       30.33       32.33     17.45 o 
   6  13   2      988.12     1054.96     44.26 o 
   7  13   2      184.55      174.90     34.50 o 
   8  13   2     2564.52     2710.68     85.06 o 
  -7  14   2     1393.91     1506.71    146.87 o 
  -6  14   2     1977.55     2017.66     79.77 o 
  -5  14   2       90.32      141.79     24.85 o 
  -4  14   2        3.64       -1.34     12.18 o 
  -3  14   2      530.10      489.13     32.21 o 
  -2  14   2      145.74      172.13     33.26 o 
  -1  14   2     2843.87     2951.90     80.94 o 
   0  14   2     1288.92     1279.16     49.20 o 
   1  14   2      149.35      202.30     19.15 o 
   2  14   2     6816.61     6662.07    151.90 o 
   3  14   2      575.63      559.45     46.04 o 
   4  14   2      944.68      962.67     43.82 o 
   5  14   2      700.76      681.16     47.79 o 
   6  14   2      483.51      484.37     35.97 o 
   7  14   2     3183.70     3349.21    137.38 o 
  -6  15   2        0.55       -4.62     26.11 o 
  -5  15   2      666.06      691.92     46.82 o 
  -4  15   2       63.21       80.36     22.15 o 
  -3  15   2     1505.00     1514.20     74.26 o 
  -2  15   2     2738.88     2690.44     71.98 o 
  -1  15   2     1307.17     1221.12     55.26 o 
   0  15   2      218.84      220.42     26.04 o 
   1  15   2       97.44      129.36     21.05 o 
   2  15   2     1138.38     1140.90     57.37 o 
   3  15   2     5848.80     5785.93    114.10 o 
   4  15   2     2204.76     2306.03     69.64 o 
   5  15   2      183.82      104.16     49.01 o 
  -4  16   2       24.95       32.50     15.35 o 
  -3  16   2     1395.91     1437.22     55.08 o 
  -2  16   2      281.99      323.85     29.81 o 
  -1  16   2     1275.39     1247.22     40.98 o 
   0  16   2     1181.95     1193.44     40.60 o 
   1  16   2      293.32      391.40     31.65 o 
   2  16   2     1729.73     1760.41     82.06 o 
   3  16   2      703.97      685.29     40.33 o 
  -1  17   2      182.64      202.17     30.67 o 
   0  17   2       25.61        2.02     16.99 o 
   1  17   2        3.58      -15.47     15.47 o 
 -12   1   3       45.01       54.76     25.02 o 
 -11   1   3       97.26      122.88     27.74 o 
 -10   1   3      238.71      254.70     31.93 o 
  -9   1   3       49.97       49.39     12.98 o 
  -8   1   3       43.23       52.25      9.85 o 
  -7   1   3       22.17       34.96      6.52 o 
  -6   1   3     9406.43     9432.50     73.87 o 
  -5   1   3      560.24      585.19     14.46 o 
  -4   1   3        0.89        9.51      6.93 o 
  -3   1   3     1651.65     1784.44     19.77 o 
  -2   1   3     5154.49     5714.95     48.31 o 
  -1   1   3        1.06       15.86      5.07 o 
   0   1   3      110.20      107.69      6.76 o 
   1   1   3     7743.23     8123.02     69.75 o 
   2   1   3       49.07       78.00      7.45 o 
   3   1   3     5069.47     5306.38     44.91 o 
   4   1   3      456.87      438.51     11.72 o 
   5   1   3        9.33       33.47      5.41 o 
   6   1   3       58.09       55.98      6.23 o 
   7   1   3      221.52      185.06     12.06 o 
   8   1   3       59.10       67.85     10.90 o 
   9   1   3       25.15       25.85      9.19 o 
  10   1   3      472.83      425.85     25.66 o 
  11   1   3       97.03      105.56     17.13 o 
  12   1   3        7.60       17.00     11.07 o 
 -12   2   3       46.82       61.84     24.95 o 
 -11   2   3      211.88      205.77     44.14 o 
 -10   2   3      864.55      879.99     50.66 o 
  -9   2   3      647.15      675.08     32.03 o 
  -8   2   3      656.38      629.61     25.03 o 
  -7   2   3     4434.81     4551.51     53.73 o 
  -6   2   3      327.82      295.62     18.26 o 
  -5   2   3        2.36        3.71      4.37 o 
  -4   2   3      273.02      295.47      9.11 o 
  -3   2   3     3586.98     3749.05     36.33 o 
  -2   2   3    71308.81    74443.09    531.91 o 
  -1   2   3      968.87      959.65     13.59 o 
   0   2   3     3379.90     3799.89     31.65 o 
   1   2   3      330.67      357.43     21.03 o 
   2   2   3     3873.60     4156.17     36.42 o 
   3   2   3      649.18      625.24     12.97 o 
   4   2   3     4824.39     4861.07     44.64 o 
   5   2   3       94.23       57.28      5.92 o 
   6   2   3     1236.24     1299.23     26.93 o 
   7   2   3     1166.00     1193.21     27.16 o 
   8   2   3     1651.27     1570.32     38.99 o 
   9   2   3      919.83      882.05     31.44 o 
  10   2   3     1132.62     1105.16     37.93 o 
  11   2   3      617.81      637.70     34.60 o 
  12   2   3      159.07      170.73     21.07 o 
 -12   3   3       20.28        0.26     20.43 o 
 -11   3   3      811.96      776.36     52.17 o 
 -10   3   3      555.48      522.94     42.38 o 
  -9   3   3      925.20      934.08     37.64 o 
  -8   3   3        0.63        8.72      9.10 o 
  -7   3   3      379.85      387.33     15.53 o 
  -6   3   3    13112.87    13004.43     95.69 o 
  -5   3   3     1960.53     1966.98     26.17 o 
  -4   3   3     9247.68     8983.58     67.45 o 
  -3   3   3     3538.43     3696.55     58.52 o 
  -2   3   3     4609.38     4983.74     41.35 o 
  -1   3   3        3.83       24.79      3.91 o 
   0   3   3     1744.87     1569.23     18.69 o 
   1   3   3     1090.92     1030.55     16.56 o 
   2   3   3     3395.89     3596.93     37.21 o 
   3   3   3        3.05       10.79      3.22 o 
   4   3   3      511.76      538.56     13.01 o 
   5   3   3     2881.36     2818.89     32.88 o 
   6   3   3     5831.07     6009.66     65.74 o 
   7   3   3      417.89      403.87     18.49 o 
   8   3   3     2642.47     2561.37     45.16 o 
   9   3   3       24.88       33.05      9.71 o 
  10   3   3      131.01      130.49     16.95 o 
  11   3   3       11.79       11.39      9.80 o 
  12   3   3      618.06      648.14     38.81 o 
 -12   4   3       60.82       92.79     37.66 o 
 -11   4   3       10.33       18.87     18.56 o 
 -10   4   3      498.78      592.37     44.34 o 
  -9   4   3     1578.49     1603.33     49.57 o 
  -8   4   3      992.94      986.06     26.08 o 
  -7   4   3     6654.09     6671.68     70.99 o 
  -6   4   3      110.58      102.13     14.06 o 
  -5   4   3      498.21      469.22     12.96 o 
  -4   4   3      732.08      686.62     14.65 o 
  -3   4   3     6265.73     6403.97     52.72 o 
  -2   4   3    13828.06    14355.69     95.70 o 
  -1   4   3     1354.58     1371.44     30.38 o 
   0   4   3        5.61       15.08      4.58 o 
   1   4   3     3340.55     3763.30     34.63 o 
   2   4   3      828.84      943.09     15.72 o 
   3   4   3     4513.67     3727.16     40.63 o 
   4   4   3     5582.58     5055.52     46.66 o 
   5   4   3       45.40       14.10      4.17 o 
   6   4   3        9.53       16.63      7.67 o 
   7   4   3       41.39       32.45      7.63 o 
   8   4   3      279.49      257.98     15.96 o 
   9   4   3     2470.41     2350.77     70.46 o 
  10   4   3      384.00      387.64     29.96 o 
  11   4   3      580.75      589.95     42.89 o 
 -11   5   3     1592.62     1678.66     99.32 o 
 -10   5   3     1354.12     1423.13     71.35 o 
  -9   5   3        0.56       13.98      8.90 o 
  -8   5   3        0.70        7.77      6.55 o 
  -7   5   3      227.83      237.31     13.69 o 
  -6   5   3     6665.72     6778.83     69.64 o 
  -5   5   3     6877.70     6825.01     60.04 o 
  -4   5   3     1298.71     1345.54     24.42 o 
  -3   5   3     1250.76     1206.74     19.70 o 
  -2   5   3       94.21       74.59      5.65 o 
  -1   5   3    14273.54    14098.80    107.94 o 
   0   5   3     6314.31     6486.31     51.75 o 
   1   5   3    10391.54    10310.45     81.47 o 
   2   5   3       12.21       13.23      8.08 o 
   3   5   3     5651.50     5747.94     50.37 o 
   4   5   3     2538.67     2597.29     35.96 o 
   5   5   3     9065.25     8968.98     84.95 o 
   6   5   3     1540.56     1609.29     32.19 o 
   7   5   3     3009.80     2927.90     46.72 o 
   8   5   3     1655.44     1614.45     35.96 o 
   9   5   3      104.54      105.46     14.48 o 
  10   5   3       69.59       72.35     14.35 o 
  11   5   3        3.79       -1.24      9.03 o 
 -11   6   3       44.59       91.59     36.25 o 
 -10   6   3     1081.23     1176.06     89.48 o 
  -9   6   3     2053.93     2188.47     49.70 o 
  -8   6   3      245.57      252.97     18.57 o 
  -7   6   3     3380.80     3461.14     49.57 o 
  -6   6   3      686.65      698.09     20.46 o 
  -5   6   3      203.43      213.77     10.35 o 
  -4   6   3       20.04       13.23      4.24 o 
  -3   6   3     3288.29     2967.50     37.59 o 
  -2   6   3    11507.81    11212.28     84.41 o 
  -1   6   3    14446.74    14915.69    129.51 o 
   0   6   3      660.89      806.22     18.93 o 
   1   6   3     3248.00     3370.63     37.95 o 
   2   6   3     1934.95     1895.29     25.46 o 
   3   6   3     8604.70     8171.55     72.21 o 
   4   6   3     8889.58     8740.97     71.32 o 
   5   6   3      337.30      328.08     15.24 o 
   6   6   3     1565.36     1518.10     32.16 o 
   7   6   3       10.16       19.20      7.47 o 
   8   6   3     1186.93     1145.19     30.80 o 
   9   6   3     3686.65     3491.22     66.09 o 
  10   6   3      361.65      384.83     25.91 o 
  11   6   3     1487.19     1524.99     48.21 o 
 -11   7   3     2113.72     2168.74    126.83 o 
 -10   7   3      794.33      883.82     78.83 o 
  -9   7   3      298.73      299.57     24.83 o 
  -8   7   3       92.35       74.96     16.44 o 
  -7   7   3      699.76      648.47     24.52 o 
  -6   7   3    10610.90    10551.60    111.50 o 
  -5   7   3     9206.44     9107.69    117.61 o 
  -4   7   3      918.05      895.35     18.97 o 
  -3   7   3     1806.85     1810.60     27.43 o 
  -2   7   3      225.53      216.88     14.26 o 
  -1   7   3    24373.08    25431.65    182.05 o 
   0   7   3     9593.73     9742.92     86.40 o 
   1   7   3     2725.97     2724.01     34.31 o 
   2   7   3    12414.95    12311.40     90.77 o 
   3   7   3     7484.16     7418.08     69.08 o 
   4   7   3     3957.69     3982.74     43.20 o 
   5   7   3     5710.10     5590.15     91.69 o 
   6   7   3      871.46      833.27     24.54 o 
   7   7   3     4681.67     4591.63     63.15 o 
   8   7   3     3218.61     3199.37     53.96 o 
   9   7   3      106.20       82.45     14.26 o 
  10   7   3       86.43       90.02     16.32 o 
  11   7   3       71.83       85.78     16.16 o 
 -10   8   3     1599.20     1753.78     68.98 o 
  -9   8   3     1696.09     1723.43     54.49 o 
  -8   8   3     1603.16     1680.40     51.36 o 
  -7   8   3     3960.16     3970.61     64.26 o 
  -6   8   3      819.34      785.53     26.53 o 
  -5   8   3     1911.74     1944.41     49.32 o 
  -4   8   3     3211.07     3104.51     50.94 o 
  -3   8   3     2363.92     2263.07     37.52 o 
  -2   8   3    22247.98    22032.07    166.24 o 
  -1   8   3    16364.84    16155.57    129.72 o 
   0   8   3     1825.91     1825.32     36.51 o 
   1   8   3        3.41       10.24      5.98 o 
   2   8   3     2518.95     2808.41     41.40 o 
   3   8   3    12691.39    12414.37    106.38 o 
   4   8   3    10814.16    10755.64    137.70 o 
   5   8   3     1121.76     1072.70     27.08 o 
   6   8   3     3716.77     3600.99     60.75 o 
   7   8   3      553.79      567.53     22.91 o 
   8   8   3     1010.98     1050.77     35.17 o 
   9   8   3      947.60     1015.67     31.68 o 
  10   8   3       20.21       19.13     11.15 o 
 -10   9   3      366.09      417.47     38.76 o 
  -9   9   3        1.60       -6.34     11.10 o 
  -8   9   3      114.84      132.38     19.32 o 
  -7   9   3        3.56        3.04     10.90 o 
  -6   9   3     5149.74     5084.81     74.09 o 
  -5   9   3     2692.73     2604.19     59.62 o 
  -4   9   3      593.60      585.62     23.63 o 
  -3   9   3     3091.38     2971.41     45.54 o 
  -2   9   3      447.05      452.07     17.75 o 
  -1   9   3    17925.09    17786.04    177.71 o 
   0   9   3    11282.49    10917.75     99.44 o 
   1   9   3      825.11      839.65     21.91 o 
   2   9   3     5696.61     5625.02     63.30 o 
   3   9   3    10454.25    10434.29     96.32 o 
   4   9   3     3016.09     2931.08     60.60 o 
   5   9   3      322.52      326.48     19.26 o 
   6   9   3       10.42        8.53      9.05 o 
   7   9   3     3234.15     3198.10     60.55 o 
   8   9   3     2276.35     2201.44     65.31 o 
   9   9   3      168.68      206.01     17.69 o 
  10   9   3       90.13      101.02     19.76 o 
 -10  10   3      748.53      725.74    115.34 o 
  -9  10   3      792.40      818.28     41.25 o 
  -8  10   3      674.88      710.04     37.02 o 
  -7  10   3     2912.65     2979.45     58.49 o 
  -6  10   3      440.10      451.90     37.71 o 
  -5  10   3      465.22      486.19     24.03 o 
  -4  10   3     1379.59     1384.50     37.00 o 
  -3  10   3       14.27       24.53      8.03 o 
  -2  10   3     9113.04     9204.98    109.13 o 
  -1  10   3     8472.36     8659.80     88.04 o 
   0  10   3       38.81       27.58      7.44 o 
   1  10   3      144.75      144.17     11.41 o 
   2  10   3       99.58      114.91     10.87 o 
   3  10   3     6812.26     7080.43     76.16 o 
   4  10   3     7112.16     6786.85    101.78 o 
   5  10   3       21.64       25.46      9.26 o 
   6  10   3      520.60      492.83     32.86 o 
   7  10   3       29.25       23.89     11.11 o 
   8  10   3     1211.32     1162.17     44.90 o 
   9  10   3     1728.36     1743.91     67.26 o 
  -9  11   3      102.90       86.45     27.79 o 
  -8  11   3      212.32      190.83     23.05 o 
  -7  11   3        2.28        8.68     10.79 o 
  -6  11   3     3202.05     3187.85     77.23 o 
  -5  11   3     1367.47     1386.17     39.61 o 
  -4  11   3       42.32       30.81     13.21 o 
  -3  11   3        1.71        3.18      6.13 o 
  -2  11   3     1688.76     1714.60     36.36 o 
  -1  11   3     8335.16     8367.71     88.69 o 
   0  11   3     3231.68     3175.73     57.08 o 
   1  11   3      806.69      889.93     25.67 o 
   2  11   3     1438.50     1408.38     31.14 o 
   3  11   3     1136.48     1145.70     43.23 o 
   4  11   3      820.75      855.62    100.42 o 
   5  11   3      658.17      691.14     34.65 o 
   6  11   3        0.96        0.47      8.97 o 
   7  11   3        2.23       28.11     15.04 o 
   8  11   3     1846.57     1897.86     59.02 o 
   9  11   3      187.38      155.67     21.33 o 
  -8  12   3      118.16      147.60     22.64 o 
  -7  12   3      579.45      623.26     44.88 o 
  -6  12   3        9.91       -3.25     13.23 o 
  -5  12   3     1025.33     1096.32     54.18 o 
  -4  12   3        3.32       -5.15      9.40 o 
  -3  12   3      228.04      222.48     21.82 o 
  -2  12   3     5653.37     5630.19     82.32 o 
  -1  12   3      758.76      788.48     29.72 o 
   0  12   3      673.96      598.11     26.37 o 
   1  12   3       46.20       39.71     10.73 o 
   2  12   3      596.85      572.44     26.02 o 
   3  12   3     1255.54     1250.30     46.94 o 
   4  12   3     1684.06     1603.05     54.22 o 
   5  12   3      437.91      399.79     39.72 o 
   6  12   3        5.63       10.77     11.14 o 
   7  12   3      197.90      218.86     30.22 o 
   8  12   3      683.36      628.09     42.76 o 
  -8  13   3       66.30       50.81     33.54 o 
  -7  13   3      273.27      346.44     36.75 o 
  -6  13   3     2529.09     2555.01     87.27 o 
  -5  13   3      256.12      262.97     26.31 o 
  -4  13   3      820.92      872.45     96.20 o 
  -3  13   3     1369.66     1363.21     47.75 o 
  -2  13   3     1029.78     1062.08     44.41 o 
  -1  13   3     2379.97     2308.33     52.04 o 
   0  13   3       97.24       95.71     14.30 o 
   1  13   3       42.06       43.72     11.03 o 
   2  13   3      152.35      150.78     21.21 o 
   3  13   3     1911.54     1878.45     60.38 o 
   4  13   3     1042.08      956.68     43.78 o 
   5  13   3      704.72      713.95     50.40 o 
   6  13   3       66.80       64.29     20.20 o 
   7  13   3      470.23      428.96     41.98 o 
  -7  14   3     1462.70     1466.98    107.75 o 
  -6  14   3        1.41        4.38     17.16 o 
  -5  14   3     1034.34      936.61     53.52 o 
  -4  14   3      329.60      326.10     49.80 o 
  -3  14   3      583.51      616.93     35.57 o 
  -2  14   3     1789.65     1745.52     61.88 o 
  -1  14   3        6.65       20.97     10.60 o 
   0  14   3     1681.24     1670.09     45.97 o 
   1  14   3      337.66      311.56     22.48 o 
   2  14   3     1583.90     1580.69     56.71 o 
   3  14   3      525.35      449.71     35.67 o 
   4  14   3      229.28      257.17     27.84 o 
   5  14   3     1049.21      942.27     86.97 o 
   6  14   3        0.32        7.28     12.31 o 
  -5  15   3       95.06       74.39     24.02 o 
  -4  15   3     1235.75     1309.11     51.61 o 
  -3  15   3      468.69      498.58     34.48 o 
  -2  15   3      928.70      954.85     43.35 o 
  -1  15   3     1113.79     1100.32     39.11 o 
   0  15   3        1.59        6.17     10.40 o 
   1  15   3     1875.13     1886.02     62.61 o 
   2  15   3       24.13       19.42     14.08 o 
   3  15   3      403.93      466.58     35.69 o 
   4  15   3      457.61      511.53     47.31 o 
   5  15   3        0.10       -4.89     17.41 o 
  -3  16   3     1599.52     1682.40     59.72 o 
  -2  16   3       23.17       18.60     14.42 o 
  -1  16   3       22.12       19.43     13.86 o 
   0  16   3     1825.00     1811.71     51.42 o 
   1  16   3      287.17      296.61     30.83 o 
   2  16   3     1545.32     1547.25     95.75 o 
   3  16   3       92.91       65.78     34.65 o 
 -12   0   4     3349.92     3837.47    169.41 o 
 -11   0   4      214.79      229.67     50.91 o 
 -10   0   4      806.66      700.55     68.39 o 
  -9   0   4    11536.70    12209.05    285.90 o 
  -8   0   4       71.29       84.56     28.92 o 
  -7   0   4    21587.69    21417.39    205.64 o 
  -6   0   4        0.69       38.60     33.64 o 
  -5   0   4     6957.42     6862.16     80.15 o 
  -4   0   4    40276.28    40011.77    332.64 o 
  -3   0   4     4949.87     4859.20     55.73 o 
  -2   0   4    16516.86    16762.50    191.32 o 
  -1   0   4     8018.54     8135.17     80.27 o 
   0   0   4     4143.51     4712.74     53.87 o 
   1   0   4    21453.76    19889.00    173.74 o 
   2   0   4    12848.54    12779.89    122.94 o 
   3   0   4      578.57      687.64     20.61 o 
   4   0   4     6198.08     6258.95     78.35 o 
   5   0   4      433.39      413.11     26.57 o 
   6   0   4    20778.15    21117.50    204.45 o 
   7   0   4    11961.39    11917.59    260.80 o 
   8   0   4        2.16       16.68     10.67 o 
   9   0   4     8931.08     8781.78    257.79 o 
  10   0   4     3533.53     3384.84     96.22 o 
  11   0   4     3061.17     2911.10     93.41 o 
 -12   1   4        0.05      -13.94     16.82 o 
 -11   1   4      464.52      523.15     46.10 o 
 -10   1   4       15.90        1.67     16.10 o 
  -9   1   4     1637.55     1721.40     67.35 o 
  -8   1   4    20697.30    20553.46    277.78 o 
  -7   1   4      641.86      669.94     19.61 o 
  -6   1   4      415.42      405.63     16.45 o 
  -5   1   4     5119.26     5031.97     52.03 o 
  -4   1   4      317.32      381.36      9.90 o 
  -3   1   4    40141.02    39350.45    253.65 o 
  -2   1   4     5044.22     4733.05     43.96 o 
  -1   1   4     4584.56     4690.67     37.20 o 
   0   1   4    10205.05     9838.52     67.38 o 
   1   1   4     3118.88     3088.07     63.41 o 
   2   1   4    11114.18    10872.83     76.78 o 
   3   1   4     4083.61     3990.13     39.93 o 
   4   1   4       14.84       11.16      5.11 o 
   5   1   4    28751.93    28757.84    182.91 o 
   6   1   4     5647.40     5297.80     53.39 o 
   7   1   4     4779.94     4720.36     59.10 o 
   8   1   4       42.03       34.99      9.29 o 
   9   1   4      131.86      113.25     15.09 o 
  10   1   4     7020.69     6909.18    101.43 o 
  11   1   4     3723.54     3733.48     75.52 o 
 -12   2   4     2982.82     3126.78    108.37 o 
 -11   2   4        1.22       -8.70     15.32 o 
 -10   2   4      437.01      444.29     39.76 o 
  -9   2   4     5579.64     5698.39    127.13 o 
  -8   2   4      869.99      943.63     35.42 o 
  -7   2   4    18609.67    18038.80    161.80 o 
  -6   2   4     1223.18     1309.02     22.34 o 
  -5   2   4      359.34      317.67     10.39 o 
  -4   2   4    28020.19    27321.53    183.94 o 
  -3   2   4     1645.96     1667.70     20.01 o 
  -2   2   4    29121.47    31305.33    186.31 o 
  -1   2   4       20.13       16.35      3.32 o 
   0   2   4     1105.36     1036.38     15.06 o 
   1   2   4    19144.49    17297.75    136.40 o 
   2   2   4     8836.03     8607.27     64.62 o 
   3   2   4     9154.84     9461.21     71.84 o 
   4   2   4     1825.86     1827.40     26.25 o 
   5   2   4     1872.88     1984.37     28.83 o 
   6   2   4    10284.79     9862.87     92.46 o 
   7   2   4     5709.90     5837.60     73.84 o 
   8   2   4      486.74      481.40     23.66 o 
   9   2   4     5072.82     5086.62     80.57 o 
  10   2   4     3764.65     3641.62    123.58 o 
  11   2   4     3514.79     3681.84     75.23 o 
 -12   3   4       21.79      -10.14     26.81 o 
 -11   3   4      930.76     1049.65    151.29 o 
 -10   3   4      372.93      377.07     37.96 o 
  -9   3   4      382.56      401.65     36.20 o 
  -8   3   4    11493.21    11806.44    146.49 o 
  -7   3   4      253.68      246.57     15.95 o 
  -6   3   4     1399.94     1346.91     23.18 o 
  -5   3   4      896.57      896.93     17.52 o 
  -4   3   4      282.03      280.32     16.87 o 
  -3   3   4    36745.16    36695.96    240.79 o 
  -2   3   4    11826.65    12087.90     83.23 o 
  -1   3   4     5075.18     5013.47     42.52 o 
   0   3   4    10064.97     9405.05     67.41 o 
   1   3   4     2154.46     2297.26     28.28 o 
   2   3   4    10188.49     9821.22     79.86 o 
   3   3   4     7881.67     8406.52     66.53 o 
   4   3   4     1363.88     1446.55     23.34 o 
   5   3   4    17565.88    17439.61    122.39 o 
   6   3   4     6543.55     6488.08     70.99 o 
   7   3   4     4334.24     4282.66     57.68 o 
   8   3   4     3564.38     3415.18     61.15 o 
   9   3   4      156.42      134.67     16.31 o 
  10   3   4     7252.01     7136.53    156.81 o 
  11   3   4     3133.39     3168.93     69.70 o 
 -11   4   4       21.04       -0.88     20.44 o 
 -10   4   4       42.61       83.34     25.01 o 
  -9   4   4     3047.52     3029.26     99.91 o 
  -8   4   4      609.30      604.40     34.83 o 
  -7   4   4    12236.82    12351.46    136.93 o 
  -6   4   4      244.26      265.50     11.60 o 
  -5   4   4       79.39       96.05      7.11 o 
  -4   4   4     5174.59     5040.44     46.82 o 
  -3   4   4       16.62       18.98      4.56 o 
  -2   4   4    20935.23    21241.08    135.16 o 
  -1   4   4      335.02      353.53     10.02 o 
   0   4   4      439.50      494.56     11.55 o 
   1   4   4    15940.04    15072.27    141.47 o 
   2   4   4     2567.02     2355.60     28.30 o 
   3   4   4     6080.40     6338.96     60.93 o 
   4   4   4     3610.55     3625.54     39.83 o 
   5   4   4      490.05      558.66     15.34 o 
   6   4   4    10847.26    10734.47    100.80 o 
   7   4   4     1484.86     1514.87     33.21 o 
   8   4   4      475.88      423.33     33.34 o 
   9   4   4     1107.86     1107.07     36.80 o 
  10   4   4     3175.33     3071.28     65.06 o 
  11   4   4     2228.19     2207.59     57.89 o 
 -11   5   4      244.08      367.55     61.56 o 
 -10   5   4     1404.61     1440.33     65.56 o 
  -9   5   4       14.52        5.74     19.72 o 
  -8   5   4     8953.51     8642.53    104.04 o 
  -7   5   4       40.50       40.43     10.42 o 
  -6   5   4     2875.76     2795.96     40.56 o 
  -5   5   4     6411.37     6493.00     59.09 o 
  -4   5   4        1.84       29.08      5.95 o 
  -3   5   4    21746.77    22143.18    143.76 o 
  -2   5   4     9525.47    10010.43     76.15 o 
  -1   5   4     1193.52     1152.28     19.51 o 
   0   5   4     9405.37     9462.42     71.05 o 
   1   5   4      936.31      985.97     19.07 o 
   2   5   4    11484.98    11001.67     89.00 o 
   3   5   4      429.70      433.46     12.64 o 
   4   5   4     1273.64     1324.89     31.56 o 
   5   5   4     6145.80     5960.19     66.72 o 
   6   5   4      775.54      771.40     23.19 o 
   7   5   4      571.07      566.07     21.29 o 
   8   5   4      226.75      232.21     18.24 o 
   9   5   4      561.70      566.77     28.00 o 
  10   5   4     2317.94     2322.70     56.75 o 
  11   5   4      902.23     1007.23     39.81 o 
 -11   6   4      284.48      255.98     54.63 o 
 -10   6   4       14.20      -20.99     20.99 o 
  -9   6   4     2998.65     3111.26    131.10 o 
  -8   6   4      208.58      192.77     19.92 o 
  -7   6   4     3874.08     3974.46     63.07 o 
  -6   6   4      606.78      584.45     18.74 o 
  -5   6   4      970.12     1052.23     21.29 o 
  -4   6   4    10417.83     9943.83     79.74 o 
  -3   6   4      172.52      235.09     10.14 o 
  -2   6   4    10081.21    10214.75     77.79 o 
  -1   6   4     6978.00     7426.26     60.27 o 
   0   6   4        6.11       28.28      7.59 o 
   1   6   4     8227.18     8175.00     72.25 o 
   2   6   4     1335.76     1349.92     32.51 o 
   3   6   4      747.58      777.27     17.22 o 
   4   6   4     7421.21     7635.72     67.00 o 
   5   6   4     3085.07     3133.17     54.91 o 
   6   6   4     5172.91     4957.74     63.42 o 
   7   6   4      288.85      250.44     16.30 o 
   8   6   4     3153.80     3058.83     52.77 o 
   9   6   4      464.92      489.35     26.83 o 
  10   6   4      888.59      897.97     35.87 o 
  11   6   4      706.01      716.18     34.81 o 
 -10   7   4     2096.02     2150.56    123.12 o 
  -9   7   4      144.00      130.72     23.95 o 
  -8   7   4     2802.29     2812.71     66.09 o 
  -7   7   4      299.79      304.89     23.08 o 
  -6   7   4     1006.94      910.67     27.28 o 
  -5   7   4     7387.01     7541.80    105.86 o 
  -4   7   4     1985.26     2068.09     35.52 o 
  -3   7   4     4491.94     4601.04     61.99 o 
  -2   7   4      342.75      393.03     15.60 o 
  -1   7   4     4047.16     3775.12     53.99 o 
   0   7   4     4651.83     4568.86     53.79 o 
   1   7   4     3139.65     3173.77     48.78 o 
   2   7   4     3353.50     3175.32     37.19 o 
   3   7   4      505.29      518.35     16.04 o 
   4   7   4     1584.70     1595.34     39.14 o 
   5   7   4     4625.60     4576.88     59.22 o 
   6   7   4      279.40      294.05     16.63 o 
   7   7   4      732.79      703.40     24.66 o 
   8   7   4       45.34       40.61     10.50 o 
   9   7   4     1021.47     1044.63     32.94 o 
  10   7   4      269.09      265.56     23.48 o 
 -10   8   4       96.46      130.22     26.86 o 
  -9   8   4     2157.80     2058.15    102.48 o 
  -8   8   4      160.16      140.35     27.16 o 
  -7   8   4     1335.57     1375.66     56.80 o 
  -6   8   4     3723.97     3660.16     73.28 o 
  -5   8   4     2035.93     1975.45     50.56 o 
  -4   8   4      917.10      921.34     24.60 o 
  -3   8   4      445.26      364.26     32.40 o 
  -2   8   4     4648.63     4442.77     62.70 o 
  -1   8   4      783.12      857.87     22.88 o 
   0   8   4     4414.63     4217.70     53.27 o 
   1   8   4     7519.24     7618.27     76.20 o 
   2   8   4      567.97      559.23     18.19 o 
   3   8   4     5775.79     5641.50     77.82 o 
   4   8   4     1232.47     1262.47     33.26 o 
   5   8   4     1142.33     1090.16     32.31 o 
   6   8   4      400.05      367.37     21.19 o 
   7   8   4        1.30        7.03      7.55 o 
   8   8   4     3117.58     3108.07     55.53 o 
   9   8   4      103.78      117.79     15.32 o 
  10   8   4     1597.74     1658.08     49.80 o 
 -10   9   4     2023.91     2066.53     79.47 o 
  -9   9   4      827.88      753.83     56.49 o 
  -8   9   4      149.05      157.28     20.91 o 
  -7   9   4      713.50      734.19     35.39 o 
  -6   9   4      948.86      912.07     37.97 o 
  -5   9   4      414.40      429.90     26.52 o 
  -4   9   4     2618.04     2660.69     44.45 o 
  -3   9   4     1652.61     1534.00     86.65 o 
  -2   9   4     1121.89     1104.99     27.64 o 
  -1   9   4     7665.53     7538.97     80.71 o 
   0   9   4       88.33       99.42     10.16 o 
   1   9   4      443.46      446.52     17.50 o 
   2   9   4     3138.97     3153.38     46.07 o 
   3   9   4       80.21       88.34     10.95 o 
   4   9   4     4101.47     4150.45     65.26 o 
   5   9   4       62.55       56.51     11.37 o 
   6   9   4       97.81      104.17     13.63 o 
   7   9   4     3449.08     3365.58     82.43 o 
   8   9   4      123.60      151.77     21.10 o 
   9   9   4     2024.78     1952.90     60.77 o 
  10   9   4       23.02      -18.98     23.30 o 
  -9  10   4      147.89      179.23     29.79 o 
  -8  10   4       27.52       25.62     13.33 o 
  -7  10   4      174.98      174.58     22.18 o 
  -6  10   4     4252.06     4076.34     82.95 o 
  -5  10   4     7103.10     6944.67    109.66 o 
  -4  10   4       76.44       60.39     10.96 o 
  -3  10   4      552.28      505.06     20.35 o 
  -2  10   4     3383.83     3285.10     69.44 o 
  -1  10   4      558.48      609.72     23.50 o 
   0  10   4     9227.63     9007.78    104.68 o 
   1  10   4      154.38      161.07     12.45 o 
   2  10   4      505.44      546.07     22.05 o 
   3  10   4     7780.16     7764.50     97.27 o 
   4  10   4       34.46       48.99     13.44 o 
   5  10   4     2000.80     1971.69     46.11 o 
   6  10   4      279.88      256.99     20.09 o 
   7  10   4        9.06       10.91      9.24 o 
   8  10   4     4003.20     3949.70     74.38 o 
   9  10   4       74.52      111.38     20.40 o 
  -9  11   4      964.60     1001.33     75.32 o 
  -8  11   4        6.09       18.25     14.11 o 
  -7  11   4      922.00      937.43     42.23 o 
  -6  11   4     1131.89     1162.43     88.00 o 
  -5  11   4     1932.83     1903.74    122.57 o 
  -4  11   4     3565.74     3309.95     61.27 o 
  -3  11   4      195.63      200.70     15.41 o 
  -2  11   4     4564.78     4615.71     63.70 o 
  -1  11   4     3309.70     3214.15     58.58 o 
   0  11   4       42.68       41.54      9.22 o 
   1  11   4      222.95      232.90     15.12 o 
   2  11   4     1806.79     1734.05     36.18 o 
   3  11   4      341.71      404.25     22.69 o 
   4  11   4     4629.97     4586.02     85.20 o 
   5  11   4      228.11      248.28     25.25 o 
   6  11   4       20.68        1.60     20.90 o 
   7  11   4     3357.70     3331.08     80.84 o 
   8  11   4      255.24      239.71     26.68 o 
  -8  12   4       18.94       25.07     15.79 o 
  -7  12   4       55.68       64.37     17.24 o 
  -6  12   4     4237.00     4224.27     90.06 o 
  -5  12   4     3228.93     3140.43     73.78 o 
  -4  12   4      175.54      178.85     21.12 o 
  -3  12   4      645.33      621.12     32.09 o 
  -2  12   4     1096.37     1097.31     35.30 o 
  -1  12   4     1740.36     1841.51     45.59 o 
   0  12   4     6710.59     6524.74     91.48 o 
   1  12   4     1249.80     1232.84     37.02 o 
   2  12   4     3417.14     3424.53     62.88 o 
   3  12   4     6031.21     5849.67    108.00 o 
   4  12   4       18.55       23.49     16.13 o 
   5  12   4     3169.47     3066.53     75.52 o 
   6  12   4       92.72      127.86     20.86 o 
   7  12   4     1703.63     1725.06     59.46 o 
   8  12   4     3870.24     3946.33    151.04 o 
  -7  13   4     1640.38     1601.09     71.32 o 
  -6  13   4     1130.24     1134.15     58.08 o 
  -5  13   4     1666.08     1758.06     70.50 o 
  -4  13   4      467.35      464.59     47.40 o 
  -3  13   4      473.20      542.95     32.20 o 
  -2  13   4     2710.28     2737.64     58.06 o 
  -1  13   4     2619.58     2572.74     56.16 o 
   0  13   4      920.54      764.47     31.29 o 
   1  13   4     1120.60     1169.21     37.71 o 
   2  13   4       10.16       32.88     13.84 o 
   3  13   4     2581.14     2527.13     70.92 o 
   4  13   4     3611.72     3743.45    139.79 o 
   5  13   4      496.28      507.99     34.93 o 
   6  13   4      442.57      437.53     33.38 o 
   7  13   4     1390.71     1270.65     83.95 o 
  -6  14   4     2073.60     2208.95     84.26 o 
  -5  14   4     3258.50     3326.76    128.49 o 
  -4  14   4       39.77       43.27     19.82 o 
  -3  14   4      139.13      135.49     20.75 o 
  -2  14   4      300.42      321.22     24.02 o 
  -1  14   4     2695.78     2748.72     60.37 o 
   0  14   4     2712.92     2649.62     59.06 o 
   1  14   4      605.34      604.91     29.65 o 
   2  14   4     2329.88     2253.48     68.18 o 
   3  14   4     1576.09     1611.07     58.58 o 
   4  14   4       24.35       35.24     20.47 o 
   5  14   4     2614.21     2734.65     76.53 o 
  -5  15   4      610.16      729.37     81.44 o 
  -4  15   4      519.55      566.91     45.60 o 
  -3  15   4      252.07      255.97     33.27 o 
  -2  15   4     1924.72     1953.39     70.79 o 
  -1  15   4     2907.75     3034.53     94.95 o 
   0  15   4       40.02       66.05     15.07 o 
   1  15   4       98.46      111.42     21.45 o 
   2  15   4       25.21       14.95     13.58 o 
   3  15   4      844.29      817.80     45.28 o 
   4  15   4     3239.61     3252.20    109.51 o 
  -3  16   4      708.44      706.56     50.20 o 
  -2  16   4      260.67      296.21     30.29 o 
  -1  16   4      195.11      157.50     24.10 o 
   0  16   4     2066.45     2045.02     72.46 o 
   1  16   4      209.88      214.75     28.17 o 
   2  16   4     1033.71     1104.41     63.65 o 
 -12   1   5       42.09       54.24     35.75 o 
 -11   1   5        8.52       11.71     18.26 o 
 -10   1   5       45.56       33.70     17.43 o 
  -9   1   5       20.88        8.57     14.98 o 
  -8   1   5      164.79      198.68     21.55 o 
  -7   1   5      271.55      291.05     17.44 o 
  -6   1   5     2031.02     1947.74     46.14 o 
  -5   1   5      643.99      709.72     17.77 o 
  -4   1   5      159.76      128.55      8.10 o 
  -3   1   5     2679.40     2801.77     32.70 o 
  -2   1   5       61.06       65.09      5.53 o 
  -1   1   5       61.08       55.71      4.34 o 
   0   1   5     3621.99     3721.24     34.87 o 
   1   1   5     2040.08     2282.08     26.54 o 
   2   1   5      288.67      344.03     11.81 o 
   3   1   5     2418.96     2349.12     30.33 o 
   4   1   5     1954.88     2227.79     31.02 o 
   5   1   5     1330.35     1359.93     25.19 o 
   6   1   5      291.33      305.66     17.55 o 
   7   1   5        4.40       19.05      8.08 o 
   8   1   5      211.19      216.34     18.20 o 
   9   1   5       15.37       14.34      9.12 o 
  10   1   5      194.56      190.40     20.03 o 
  11   1   5        0.60       -8.80      8.80 o 
 -11   2   5      115.79      110.15     27.84 o 
 -10   2   5        1.71        6.01     15.65 o 
  -9   2   5      610.20      525.11     42.03 o 
  -8   2   5       51.66       64.69     14.98 o 
  -7   2   5      152.15      174.68     14.51 o 
  -6   2   5      412.12      413.47     18.71 o 
  -5   2   5      161.02      154.38      9.99 o 
  -4   2   5     4281.95     4475.82     49.12 o 
  -3   2   5      103.44      103.01      7.69 o 
  -2   2   5    10532.45    10918.13     87.16 o 
  -1   2   5     7285.27     7478.88    126.87 o 
   0   2   5      569.63      514.01     12.90 o 
   1   2   5    10570.23    11509.93    137.05 o 
   2   2   5      352.72      421.46     12.55 o 
   3   2   5     1735.42     1688.74     25.41 o 
   4   2   5      426.13      448.83     22.65 o 
   5   2   5     1162.66     1129.19     22.79 o 
   6   2   5      325.39      420.35     17.51 o 
   7   2   5      310.01      336.79     17.46 o 
   8   2   5      919.61      965.31     56.35 o 
   9   2   5      352.99      313.38     22.63 o 
  10   2   5      673.44      650.70     44.41 o 
  11   2   5      292.31      243.58     23.01 o 
 -11   3   5      435.84      531.55     82.35 o 
 -10   3   5      474.59      502.13     43.42 o 
  -9   3   5       33.60       22.90     17.85 o 
  -8   3   5      899.27      763.96     33.25 o 
  -7   3   5      153.12      191.06     18.58 o 
  -6   3   5      446.99      464.61     21.57 o 
  -5   3   5     3618.91     3418.67     50.03 o 
  -4   3   5      328.74      404.65     10.87 o 
  -3   3   5     1143.37     1164.73     22.60 o 
  -2   3   5     9659.69     9819.92     72.44 o 
  -1   3   5     2547.53     2308.30     27.13 o 
   0   3   5     2394.59     2327.36     27.04 o 
   1   3   5     4547.86     4477.81     46.30 o 
   2   3   5     6891.88     7060.70     65.58 o 
   3   3   5     6147.56     6155.10     55.86 o 
   4   3   5       20.78       18.08      4.90 o 
   5   3   5      459.62      423.09     16.36 o 
   6   3   5      522.37      549.38     19.96 o 
   7   3   5      297.90      276.99     16.48 o 
   8   3   5      664.81      699.82     28.10 o 
   9   3   5      962.56      977.75     35.29 o 
  10   3   5       16.10       20.04     11.15 o 
  11   3   5       94.48       93.36     16.99 o 
 -11   4   5       23.25       14.50     22.12 o 
 -10   4   5       13.12       33.90     18.99 o 
  -9   4   5     1788.58     1797.08     52.96 o 
  -8   4   5      464.06      478.14     28.02 o 
  -7   4   5      378.70      382.83     24.04 o 
  -6   4   5     2887.60     2890.71     43.11 o 
  -5   4   5      720.49      731.56     20.33 o 
  -4   4   5    12229.13    12274.48     90.22 o 
  -3   4   5     5846.30     5776.10     51.38 o 
  -2   4   5    12606.34    12883.40     91.71 o 
  -1   4   5    15458.47    15766.61    107.06 o 
   0   4   5      787.31      789.92     17.20 o 
   1   4   5      742.28      935.56     17.74 o 
   2   4   5      819.47      844.47     17.26 o 
   3   4   5     1161.15     1110.95     23.07 o 
   4   4   5     5170.09     4889.02     50.62 o 
   5   4   5     4037.42     3878.48     51.99 o 
   6   4   5      311.58      295.84     16.09 o 
   7   4   5       44.60       32.79      8.12 o 
   8   4   5      121.56      138.99     14.02 o 
   9   4   5     2885.24     2832.66     60.46 o 
  10   4   5      928.69      907.41     36.45 o 
  11   4   5       60.66       62.44     15.15 o 
 -11   5   5      928.58      993.59     89.98 o 
 -10   5   5     2061.20     2062.49    120.01 o 
  -9   5   5      120.63      205.47     26.78 o 
  -8   5   5      707.09      694.79     34.66 o 
  -7   5   5      901.29      882.71     54.89 o 
  -6   5   5     1989.86     1932.13     40.18 o 
  -5   5   5     5842.32     5865.25     64.82 o 
  -4   5   5     6065.16     6064.41     71.34 o 
  -3   5   5      267.41      225.89      9.95 o 
  -2   5   5     8338.98     8493.12     68.73 o 
  -1   5   5      862.94      875.41     16.83 o 
   0   5   5    15675.30    15463.82    107.22 o 
   1   5   5     7395.00     7577.82     87.67 o 
   2   5   5     9609.88     9756.16     76.92 o 
   3   5   5     5662.64     5585.23     53.92 o 
   4   5   5        0.25       19.70     11.33 o 
   5   5   5     2493.37     2470.32     41.11 o 
   6   5   5     4219.70     4035.05     56.66 o 
   7   5   5      341.67      354.50     18.72 o 
   8   5   5     4528.48     4559.64     66.23 o 
   9   5   5     1699.84     1589.40     45.17 o 
  10   5   5      164.41      151.37     19.49 o 
  11   5   5       40.46       31.17     22.18 o 
 -10   6   5      542.70      677.66     75.52 o 
  -9   6   5     3420.24     3516.12    101.53 o 
  -8   6   5      382.28      388.66     32.98 o 
  -7   6   5      541.05      560.68     42.78 o 
  -6   6   5     2510.65     2461.84     55.96 o 
  -5   6   5       23.70       36.51      8.66 o 
  -4   6   5     1097.92     1161.06     35.11 o 
  -3   6   5     1147.89     1129.71     21.18 o 
  -2   6   5     1714.75     1629.08     24.76 o 
  -1   6   5     9608.25     9495.49     89.51 o 
   0   6   5     2190.31     1990.50     33.00 o 
   1   6   5     1287.46     1307.57     48.59 o 
   2   6   5       27.81       39.85      9.49 o 
   3   6   5     2961.13     2890.04     36.69 o 
   4   6   5    21679.43    21084.69    145.95 o 
   5   6   5     4190.36     4116.37     63.80 o 
   6   6   5      805.72      812.26     25.21 o 
   7   6   5       15.49        8.75      7.45 o 
   8   6   5      109.15      117.70     14.05 o 
   9   6   5     4118.37     3937.55     73.60 o 
  10   6   5     1392.97     1462.12     46.43 o 
 -10   7   5     2432.01     2617.51    117.24 o 
  -9   7   5      369.94      310.98     33.21 o 
  -8   7   5       28.66       25.69     16.13 o 
  -7   7   5       12.35        8.62     12.53 o 
  -6   7   5     1449.18     1506.20     45.19 o 
  -5   7   5     4945.67     4949.65     76.53 o 
  -4   7   5     3424.17     3407.32     70.22 o 
  -3   7   5      808.26      849.63     22.91 o 
  -2   7   5     1939.17     1912.69     34.36 o 
  -1   7   5     4534.26     4520.05     55.68 o 
   0   7   5     2064.25     2031.33     44.06 o 
   1   7   5    10279.29    10389.51     94.29 o 
   2   7   5     1731.09     1648.13     34.31 o 
   3   7   5     6967.41     6721.57     78.43 o 
   4   7   5      145.48      150.68     12.00 o 
   5   7   5     7002.52     6919.92     78.19 o 
   6   7   5      756.37      750.59     35.18 o 
   7   7   5     4441.54     4237.26     63.35 o 
   8   7   5     6630.34     6440.90     83.88 o 
   9   7   5      632.63      676.05     28.38 o 
  10   7   5        2.69        0.36      9.51 o 
 -10   8   5      979.24      913.39     54.31 o 
  -9   8   5     2557.30     2629.95     85.67 o 
  -8   8   5      399.95      442.46     49.46 o 
  -7   8   5     3019.15     2979.71     84.97 o 
  -6   8   5     4156.74     4066.97     79.23 o 
  -5   8   5       37.85       26.66     10.70 o 
  -4   8   5      305.88      357.17     23.21 o 
  -3   8   5      593.93      658.96     41.84 o 
  -2   8   5     4136.35     4141.86     55.04 o 
  -1   8   5    11561.95    11709.13    142.05 o 
   0   8   5     1009.02      955.88     46.05 o 
   1   8   5      520.71      561.37     18.98 o 
   2   8   5       37.30       48.93      9.15 o 
   3   8   5     1147.80     1144.79     26.95 o 
   4   8   5    21674.91    20877.99    189.56 o 
   5   8   5     1978.95     1954.59     44.79 o 
   6   8   5       17.22       21.94      9.40 o 
   7   8   5      183.74      208.28     26.55 o 
   8   8   5        2.20        0.79     10.17 o 
   9   8   5     3077.99     3208.84     67.95 o 
  10   8   5      535.48      540.08     61.46 o 
 -10   9   5     2445.11     2825.41    123.12 o 
  -9   9   5       18.66        9.97     16.30 o 
  -8   9   5      124.81      127.22     24.76 o 
  -7   9   5       30.86       59.09     18.21 o 
  -6   9   5     1978.96     1944.37     55.16 o 
  -5   9   5     1174.94     1204.62     42.23 o 
  -4   9   5     2135.94     2036.07     52.44 o 
  -3   9   5      462.61      432.33     21.66 o 
  -2   9   5     1019.97     1044.22     27.69 o 
  -1   9   5       33.28       24.02      6.63 o 
   0   9   5     5082.24     4872.62     62.16 o 
   1   9   5     1632.80     1560.57     32.72 o 
   2   9   5     1049.70     1051.45     26.93 o 
   3   9   5     8623.78     8702.90     98.99 o 
   4   9   5       64.32       85.11     13.26 o 
   5   9   5     1036.19      998.30     40.25 o 
   6   9   5      399.68      415.63     24.21 o 
   7   9   5      734.42      741.95     31.56 o 
   8   9   5     4809.79     4580.37     96.75 o 
   9   9   5      952.19      875.63     36.60 o 
  -9  10   5     1928.79     1980.40     77.91 o 
  -8  10   5       96.57       78.74     29.02 o 
  -7  10   5     1266.30     1341.84     59.35 o 
  -6  10   5     2467.83     2529.87     72.05 o 
  -5  10   5      749.65      737.39     34.34 o 
  -4  10   5     1283.71     1251.87     43.96 o 
  -3  10   5        7.41       30.10     18.50 o 
  -2  10   5     1025.22     1084.80     38.43 o 
  -1  10   5     8462.67     8439.08     90.75 o 
   0  10   5      590.90      653.96     27.21 o 
   1  10   5      382.94      426.35     18.84 o 
   2  10   5       55.65       79.70     10.49 o 
   3  10   5      531.72      541.73     29.18 o 
   4  10   5    14686.95    14093.54    183.32 o 
   5  10   5     3968.75     3864.32     68.35 o 
   6  10   5       20.41       12.01      9.91 o 
   7  10   5     1026.93      946.06     35.87 o 
   8  10   5      176.91      166.42     35.87 o 
   9  10   5     2138.21     2141.81     78.61 o 
  -8  11   5      151.31      144.94     27.96 o 
  -7  11   5       73.81       61.14     41.47 o 
  -6  11   5      445.72      435.24     30.65 o 
  -5  11   5     3836.46     3857.19     99.45 o 
  -4  11   5      653.19      649.68     32.27 o 
  -3  11   5       11.01       11.82      8.39 o 
  -2  11   5      883.53      947.74     36.02 o 
  -1  11   5      938.38      943.67     39.62 o 
   0  11   5     3654.31     3631.05     61.86 o 
   1  11   5      982.18     1007.31     28.32 o 
   2  11   5        0.58       -1.07      6.95 o 
   3  11   5     4227.85     3990.23     79.10 o 
   4  11   5      270.80      308.59     21.75 o 
   5  11   5     2277.88     2427.49     54.61 o 
   6  11   5        4.10        5.72      9.93 o 
   7  11   5        4.81        2.93     11.48 o 
   8  11   5     2109.17     2208.91     81.02 o 
  -8  12   5      160.11      159.87     44.89 o 
  -7  12   5        1.97       -5.07     31.13 o 
  -6  12   5      798.67      889.67     57.87 o 
  -5  12   5       51.83       48.58     16.67 o 
  -4  12   5     1919.94     1986.16    106.71 o 
  -3  12   5       75.44       82.67     14.43 o 
  -2  12   5      504.40      509.31     23.12 o 
  -1  12   5     3677.77     3741.38     59.17 o 
   0  12   5      678.98      689.09     29.41 o 
   1  12   5      774.52      787.96     26.42 o 
   2  12   5      393.64      418.33     24.56 o 
   3  12   5       13.53        9.74     15.51 o 
   4  12   5     4606.00     4451.49    118.50 o 
   5  12   5       11.93       13.96     12.16 o 
   6  12   5      662.05      624.43     37.59 o 
   7  12   5      300.43      280.48     29.45 o 
  -6  13   5      162.92      163.82     42.88 o 
  -5  13   5      998.72     1145.98    122.57 o 
  -4  13   5      140.04      197.03     66.58 o 
  -3  13   5       55.53       69.58     19.19 o 
  -2  13   5      792.27      769.85     36.29 o 
  -1  13   5      209.39      220.56     32.41 o 
   0  13   5     2097.13     2099.73     51.65 o 
   1  13   5      338.92      361.01     24.24 o 
   2  13   5       12.22       16.09     12.71 o 
   3  13   5     3366.39     3233.67     81.86 o 
   4  13   5        5.78       26.42     17.41 o 
   5  13   5      639.75      680.98     39.27 o 
   6  13   5        2.04        0.64     13.46 o 
  -5  14   5       42.80       27.29     19.04 o 
  -4  14   5      871.90      814.96     51.30 o 
  -3  14   5      671.10      613.09     44.16 o 
  -2  14   5        2.18       13.23     12.60 o 
  -1  14   5      797.59      831.19     34.51 o 
   0  14   5      539.39      523.91     29.27 o 
   1  14   5      772.94      757.90     41.14 o 
   2  14   5      940.99      950.30     45.84 o 
   3  14   5        2.15       24.20     14.40 o 
   4  14   5      552.42      561.05     48.60 o 
   5  14   5      192.12      154.89     23.47 o 
  -4  15   5      570.64      503.98     54.33 o 
  -3  15   5      231.62      277.09     62.97 o 
  -2  15   5     2092.82     2064.17     77.08 o 
  -1  15   5      139.88      137.01     19.00 o 
   0  15   5      108.57      101.05     17.79 o 
   1  15   5     1068.57     1067.48     48.99 o 
   2  15   5      422.90      454.96     35.88 o 
   3  15   5      418.56      402.25     34.65 o 
   4  15   5        6.27       -3.41     28.32 o 
  -1  16   5      571.44      627.91     49.27 o 
   0  16   5      354.86      424.70     35.93 o 
 -11   0   6     2542.46     2695.26    139.59 o 
 -10   0   6       33.77       51.62     31.33 o 
  -9   0   6     3108.98     3240.96    136.68 o 
  -8   0   6     1710.79     1788.64     95.00 o 
  -7   0   6     2283.33     2439.42     68.46 o 
  -6   0   6     2921.82     2914.13     72.55 o 
  -5   0   6      421.65      395.61     26.18 o 
  -4   0   6    12985.81    12559.61    171.46 o 
  -3   0   6    22757.64    22303.46    261.23 o 
  -2   0   6     2911.17     2971.20     98.77 o 
  -1   0   6     9885.32     9265.79     96.48 o 
   0   0   6      365.25      401.49     15.29 o 
   1   0   6     5245.77     5136.99     66.35 o 
   2   0   6    36882.12    36186.81    384.87 o 
   3   0   6      259.41      264.54     15.85 o 
   4   0   6     1385.37     1663.92     39.47 o 
   5   0   6     5728.86     5749.50     84.55 o 
   6   0   6      217.57      243.38     19.92 o 
   7   0   6    13170.41    13106.58    196.16 o 
   8   0   6     4057.19     3986.18     98.41 o 
   9   0   6      120.96      113.95     23.74 o 
  10   0   6     3800.65     3647.24    104.22 o 
 -11   1   6      639.00      745.79     56.02 o 
 -10   1   6       87.72      101.79     25.70 o 
  -9   1   6      196.22      185.12     29.56 o 
  -8   1   6    11033.77    11090.34    145.89 o 
  -7   1   6     7590.32     7624.95    110.77 o 
  -6   1   6       49.26       53.40     10.47 o 
  -5   1   6       48.43       77.06     10.26 o 
  -4   1   6     3358.73     3298.07     51.20 o 
  -3   1   6    16639.75    16692.10    168.02 o 
  -2   1   6    36301.72    35384.47    235.34 o 
  -1   1   6      329.38      310.01      9.30 o 
   0   1   6     1420.45     1330.98     31.14 o 
   1   1   6    18265.61    17672.26    117.81 o 
   2   1   6     3382.39     3469.44     48.51 o 
   3   1   6    24058.86    23147.21    153.36 o 
   4   1   6      365.42      457.99     18.54 o 
   5   1   6      407.16      376.50     14.73 o 
   6   1   6     5209.79     5137.61     57.70 o 
   7   1   6        2.32       -3.13      7.55 o 
   8   1   6     1904.42     1913.16     47.11 o 
   9   1   6      363.65      372.89     24.84 o 
  10   1   6      237.19      255.21     29.29 o 
 -11   2   6     1628.45     1874.87     95.65 o 
 -10   2   6        5.68       -2.45     16.76 o 
  -9   2   6     1287.31     1352.70     62.17 o 
  -8   2   6     3078.72     3136.52     79.72 o 
  -7   2   6     3240.90     3358.40     57.70 o 
  -6   2   6     5214.77     4933.39     69.46 o 
  -5   2   6        8.76       24.97     19.39 o 
  -4   2   6     6454.28     6499.22     77.57 o 
  -3   2   6    25788.19    24860.82    175.76 o 
  -2   2   6     2120.65     2167.99     29.75 o 
  -1   2   6     7605.80     7542.89     60.67 o 
   0   2   6      597.13      568.07     16.27 o 
   1   2   6     2907.36     2531.24     30.59 o 
   2   2   6    31536.16    29508.77    501.67 o 
   3   2   6        4.48       12.65      4.77 o 
   4   2   6     2523.61     2650.87     36.37 o 
   5   2   6     1807.77     1719.95     30.08 o 
   6   2   6      375.36      432.98     25.26 o 
   7   2   6    10875.11    10768.98    107.49 o 
   8   2   6      831.59      814.42     42.95 o 
   9   2   6        2.14        3.70      9.19 o 
  10   2   6     2563.75     2543.70     61.40 o 
  11   2   6       14.66       79.84     35.15 o 
 -11   3   6      349.93      325.48     53.07 o 
 -10   3   6       97.14       72.41     22.86 o 
  -9   3   6      359.98      372.63     37.42 o 
  -8   3   6     3830.97     4103.52     85.54 o 
  -7   3   6     7084.52     7057.85    106.46 o 
  -6   3   6      225.19      221.97     19.29 o 
  -5   3   6       32.37       66.66     10.28 o 
  -4   3   6     4777.47     4582.00     62.74 o 
  -3   3   6    17400.70    17327.74    132.29 o 
  -2   3   6    30502.60    30195.82    207.53 o 
  -1   3   6     1011.80     1186.97     19.40 o 
   0   3   6      116.83      148.59      8.40 o 
   1   3   6     9625.56     9092.34    188.42 o 
   2   3   6     1759.08     1665.09     58.44 o 
   3   3   6    23189.35    23420.04    155.98 o 
   4   3   6        0.22        7.50      5.08 o 
   5   3   6      368.74      355.76     14.74 o 
   6   3   6    10202.05    10021.85     99.95 o 
   7   3   6       73.17      120.88     22.62 o 
   8   3   6     5089.69     4963.78     79.63 o 
   9   3   6      402.07      377.10     25.20 o 
  10   3   6      327.50      322.52     25.59 o 
 -11   4   6     1301.97     1479.54    108.16 o 
 -10   4   6      524.27      427.70     62.86 o 
  -9   4   6      194.19      249.34     24.52 o 
  -8   4   6     1983.94     1955.14     65.23 o 
  -7   4   6     3288.62     3121.83     66.63 o 
  -6   4   6     2523.27     2495.42     52.88 o 
  -5   4   6     1731.54     1762.23     38.32 o 
  -4   4   6       83.28       78.19      8.97 o 
  -3   4   6    16245.60    16430.25    128.78 o 
  -2   4   6     6212.20     6371.21     63.84 o 
  -1   4   6     7081.43     7013.12     89.40 o 
   0   4   6     1064.98     1092.67     20.13 o 
   1   4   6      509.71      479.37     14.97 o 
   2   4   6    21555.99    21005.47    154.38 o 
   3   4   6       20.05       44.06     13.65 o 
   4   4   6     1276.06     1203.13     24.33 o 
   5   4   6     1813.30     1744.99     52.44 o 
   6   4   6       85.58       80.69     10.80 o 
   7   4   6     6873.14     6706.05     81.16 o 
   8   4   6       84.90       86.53     13.90 o 
   9   4   6        9.71        5.24     10.05 o 
  10   4   6     1828.15     1858.27     52.97 o 
 -10   5   6       11.61        1.81     26.31 o 
  -9   5   6      823.14      786.29     57.14 o 
  -8   5   6     3764.43     3747.85     97.23 o 
  -7   5   6     5829.62     5899.42    121.10 o 
  -6   5   6      953.96      943.02     29.53 o 
  -5   5   6      603.37      595.20     26.56 o 
  -4   5   6     2005.93     1940.23     33.99 o 
  -3   5   6    10312.01    10655.50     94.46 o 
  -2   5   6    10801.59    10474.67     91.27 o 
  -1   5   6     1053.30      980.71     19.07 o 
   0   5   6      304.25      331.62     14.78 o 
   1   5   6     9383.29     9423.71     75.77 o 
   2   5   6     3195.51     3173.51     45.03 o 
   3   5   6    15800.37    15762.93    116.00 o 
   4   5   6      941.68      968.21     24.65 o 
   5   5   6      555.62      570.63     20.59 o 
   6   5   6     2946.76     2937.33     49.20 o 
   7   5   6        3.60        3.84      7.08 o 
   8   5   6     3307.96     3225.58     56.38 o 
   9   5   6      782.99      802.04     33.58 o 
  10   5   6        2.18        6.94     11.11 o 
 -10   6   6      925.49      980.83     88.87 o 
  -9   6   6       33.42       51.49     19.92 o 
  -8   6   6     2068.43     2181.93     76.87 o 
  -7   6   6     3148.08     3045.28     85.17 o 
  -6   6   6      382.10      370.82     48.76 o 
  -5   6   6     2603.70     2511.43     71.38 o 
  -4   6   6     1654.71     1705.86     38.33 o 
  -3   6   6    10593.51    10172.36    108.05 o 
  -2   6   6     1402.64     1318.13     32.15 o 
  -1   6   6      599.02      577.12     18.66 o 
   0   6   6     2484.53     2273.61     37.03 o 
   1   6   6       11.26       16.30      9.65 o 
   2   6   6     7197.54     7336.93     66.43 o 
   3   6   6       54.41       52.90      8.94 o 
   4   6   6      863.03      883.05     21.69 o 
   5   6   6     2468.87     2383.64     48.81 o 
   6   6   6       14.99       19.64      7.68 o 
   7   6   6     2046.73     2100.84     73.90 o 
   8   6   6        2.47        5.00      8.74 o 
   9   6   6       28.33       18.70     12.78 o 
  10   6   6      689.26      707.38     35.70 o 
 -10   7   6        5.05        2.13     16.81 o 
  -9   7   6     1129.46     1204.51     58.55 o 
  -8   7   6     1099.17     1032.53     51.78 o 
  -7   7   6      801.29      874.91    143.05 o 
  -6   7   6     2561.30     2414.91     73.53 o 
  -5   7   6      298.30      230.62     20.35 o 
  -4   7   6     2937.92     2985.39     53.51 o 
  -3   7   6     1832.61     1818.13     40.24 o 
  -2   7   6      953.37      965.74     28.81 o 
  -1   7   6     5792.94     5904.42     67.42 o 
   0   7   6      562.59      572.85     22.17 o 
   1   7   6     4490.47     4495.99     72.60 o 
   2   7   6      312.06      330.77     18.94 o 
   3   7   6     2355.09     2263.78     38.99 o 
   4   7   6     3249.97     3163.69     56.11 o 
   5   7   6       42.88       46.44     11.03 o 
   6   7   6     3607.70     3514.69     64.18 o 
   7   7   6        1.01       -0.65      7.46 o 
   8   7   6      847.64      887.31     30.95 o 
   9   7   6      934.67      860.71     35.86 o 
 -10   8   6     1112.50     1179.07     80.04 o 
  -9   8   6       50.98       34.28     19.72 o 
  -8   8   6      989.16      952.52     51.54 o 
  -7   8   6      276.72      307.96     32.72 o 
  -6   8   6      117.27      159.87     28.27 o 
  -5   8   6     5403.14     5421.02     91.80 o 
  -4   8   6       38.20       53.31     11.34 o 
  -3   8   6     2662.40     2697.39     51.57 o 
  -2   8   6      692.80      634.07     24.86 o 
  -1   8   6       13.76       13.77      6.96 o 
   0   8   6     7602.14     7680.14     82.40 o 
   1   8   6      443.62      421.95     18.09 o 
   2   8   6     3058.50     3114.50     52.88 o 
   3   8   6      596.61      654.78     21.87 o 
   4   8   6     2078.04     2103.18     46.39 o 
   5   8   6      957.22      965.62     32.46 o 
   6   8   6      247.36      294.98     21.32 o 
   7   8   6      947.81      962.84     35.50 o 
   8   8   6      638.22      694.60     32.10 o 
   9   8   6      736.69      769.25     35.68 o 
  -9   9   6     1216.41     1312.23     64.75 o 
  -8   9   6       45.31       32.36     17.51 o 
  -7   9   6       84.98       59.79     20.89 o 
  -6   9   6     1316.30     1344.99     57.98 o 
  -5   9   6      136.12      113.18     17.93 o 
  -4   9   6     6647.81     6432.99     88.51 o 
  -3   9   6        9.83       29.64     14.80 o 
  -2   9   6      374.95      389.74     25.93 o 
  -1   9   6     7337.60     7309.98     92.19 o 
   0   9   6     2502.60     2406.05     48.19 o 
   1   9   6     1052.18     1055.44     27.88 o 
   2   9   6       33.58       29.10      9.07 o 
   3   9   6      951.53      930.17     43.86 o 
   4   9   6     2872.73     2886.03     56.38 o 
   5   9   6     4995.76     5028.16     79.49 o 
   6   9   6     1089.13     1161.43     38.18 o 
   7   9   6      843.01      858.35     74.59 o 
   8   9   6     1709.15     1625.73     48.55 o 
   9   9   6      619.46      609.45     46.07 o 
  -8  10   6      156.72      164.47     29.25 o 
  -7  10   6      217.16      234.40     30.78 o 
  -6  10   6       93.95       92.13     22.44 o 
  -5  10   6     6630.45     6400.09    107.25 o 
  -4  10   6      884.74      823.03     31.17 o 
  -3  10   6       64.67       62.36     11.71 o 
  -2  10   6      561.00      591.91     31.37 o 
  -1  10   6      369.71      363.87     23.41 o 
   0  10   6    10280.53     9840.50    101.83 o 
   1  10   6     4230.99     4038.71     71.44 o 
   2  10   6      163.36      159.24     18.97 o 
   3  10   6     2508.97     2409.38     51.31 o 
   4  10   6     1807.95     1913.67     47.09 o 
   5  10   6     2375.12     2320.39     53.67 o 
   6  10   6      305.59      331.06     23.68 o 
   7  10   6      279.21      275.08     23.36 o 
   8  10   6      617.79      597.67     40.80 o 
  -8  11   6       29.76       36.25     21.20 o 
  -7  11   6      225.92      275.75     33.74 o 
  -6  11   6     3637.31     3860.61    104.43 o 
  -5  11   6      227.41      235.46     24.40 o 
  -4  11   6     2395.86     2319.92     61.58 o 
  -3  11   6      388.79      408.36     24.55 o 
  -2  11   6       23.53       45.05     11.76 o 
  -1  11   6     3768.22     3836.07     66.68 o 
   0  11   6     2242.25     2141.84     49.74 o 
   1  11   6     1424.52     1422.05     40.22 o 
   2  11   6       51.70       42.23     11.66 o 
   3  11   6      429.91      408.94     42.60 o 
   4  11   6     2375.72     2338.56     64.52 o 
   5  11   6     2550.77     2542.15     57.91 o 
   6  11   6      107.51      111.75     16.55 o 
   7  11   6      360.78      335.73     25.75 o 
  -7  12   6       37.59       40.54     19.77 o 
  -6  12   6      432.85      453.49     40.57 o 
  -5  12   6     3802.36     3951.30     87.02 o 
  -4  12   6     1268.81     1346.19     56.69 o 
  -3  12   6      191.80      226.83     20.60 o 
  -2  12   6     1543.90     1466.42     42.37 o 
  -1  12   6       21.04       16.40     10.28 o 
   0  12   6     6630.30     6671.26    120.94 o 
   1  12   6     1613.35     1741.71     40.03 o 
   2  12   6      159.00      116.97     16.21 o 
   3  12   6     1712.82     1708.28     54.99 o 
   4  12   6      571.25      614.60     30.18 o 
   5  12   6     1360.85     1548.87     56.01 o 
   6  12   6      636.31      705.97     70.66 o 
  -6  13   6     2836.08     2885.16    135.77 o 
  -5  13   6       17.80        6.19     20.11 o 
  -4  13   6     1672.00     1899.01     73.58 o 
  -3  13   6      339.47      366.96     35.93 o 
  -2  13   6      202.71      208.43     24.04 o 
  -1  13   6     3205.27     3178.86     74.85 o 
   0  13   6      958.47      974.95     34.61 o 
   1  13   6      620.57      664.72     31.21 o 
   2  13   6        0.02       11.45     13.11 o 
   3  13   6      368.58      383.30     40.29 o 
   4  13   6     4033.79     4208.70     99.40 o 
   5  13   6     2107.79     2174.64     74.39 o 
  -5  14   6     4392.14     4464.21    178.65 o 
  -4  14   6     2059.36     2192.89    161.23 o 
  -3  14   6      153.96      133.47     27.02 o 
  -2  14   6     1168.30     1245.79     49.00 o 
  -1  14   6      198.62      196.15     24.05 o 
   0  14   6     4995.94     5026.39     99.15 o 
   1  14   6     1505.28     1604.53     59.07 o 
   2  14   6      302.24      353.67     44.22 o 
   3  14   6      375.43      310.88     41.52 o 
   4  14   6      159.89      219.79     37.76 o 
  -3  15   6      460.75      504.13     44.29 o 
  -2  15   6      311.72      311.32     36.37 o 
  -1  15   6     3460.65     3619.76     85.71 o 
   0  15   6      919.31      954.89     45.26 o 
   1  15   6      101.73      112.27     23.67 o 
   2  15   6        3.21       -5.38     16.01 o 
 -11   1   7       59.53       12.34     22.01 o 
 -10   1   7      248.98      245.88     35.60 o 
  -9   1   7       19.51       56.82     20.00 o 
  -8   1   7      142.23      127.21     19.00 o 
  -7   1   7       95.50       96.19     13.83 o 
  -6   1   7      134.57      131.67     14.29 o 
  -5   1   7       55.15       64.67     10.51 o 
  -4   1   7      248.22      262.62     16.58 o 
  -3   1   7      682.15      727.30     24.20 o 
  -2   1   7      251.72      243.93     14.97 o 
  -1   1   7       61.35       49.60      8.31 o 
   0   1   7      653.05      682.72     15.14 o 
   1   1   7      152.30      151.85      8.50 o 
   2   1   7       53.82       46.33      5.97 o 
   3   1   7      387.06      434.94     14.69 o 
   4   1   7        3.54        3.36      4.75 o 
   5   1   7       27.45       37.60      7.29 o 
   6   1   7      621.57      597.34     22.23 o 
   7   1   7       81.71       82.46     13.44 o 
   8   1   7        7.74       13.25      9.42 o 
   9   1   7        7.36       16.17     10.67 o 
  10   1   7        1.24        1.88     10.45 o 
 -11   2   7      523.89      535.09     50.19 o 
 -10   2   7       70.45      106.00     26.98 o 
  -9   2   7      242.00      212.98     31.22 o 
  -8   2   7       96.98      106.00     17.74 o 
  -7   2   7     1352.54     1459.13     39.24 o 
  -6   2   7      243.35      274.72     18.46 o 
  -5   2   7      180.37      161.47     14.37 o 
  -4   2   7      551.71      567.64     22.29 o 
  -3   2   7      994.88     1007.35     32.18 o 
  -2   2   7      177.55      174.30     13.44 o 
  -1   2   7     1722.92     1711.75     35.10 o 
   0   2   7     2628.24     2655.61     39.10 o 
   1   2   7      576.12      636.73     15.73 o 
   2   2   7     1433.16     1560.92     29.28 o 
   3   2   7        4.00        3.49      4.17 o 
   4   2   7      947.38      966.20     22.66 o 
   5   2   7     1628.09     1615.43     30.61 o 
   6   2   7      617.42      589.40     22.42 o 
   7   2   7      982.04     1029.96     34.03 o 
   8   2   7        2.55        0.76      9.84 o 
   9   2   7        3.10       -4.79      9.66 o 
  10   2   7       12.45       21.27     12.50 o 
 -10   3   7      731.20      757.70     75.47 o 
  -9   3   7      455.20      508.40     32.57 o 
  -8   3   7       48.47       21.08     12.31 o 
  -7   3   7      115.00      125.53     17.98 o 
  -6   3   7        0.33        6.13      8.15 o 
  -5   3   7      659.63      676.71     25.35 o 
  -4   3   7      526.87      468.77     21.13 o 
  -3   3   7      422.21      402.90     19.29 o 
  -2   3   7     1514.04     1437.65     32.78 o 
  -1   3   7       46.90       43.52      8.75 o 
   0   3   7     2789.75     2895.40     34.69 o 
   1   3   7     5727.54     5548.21     58.95 o 
   2   3   7      160.88      181.93     11.61 o 
   3   3   7    11537.64    11759.40     94.91 o 
   4   3   7     1504.60     1510.91     28.60 o 
   5   3   7        0.20       -1.22      5.49 o 
   6   3   7      521.75      520.92     21.43 o 
   7   3   7      395.80      399.62     20.68 o 
   8   3   7      248.78      285.19     22.38 o 
   9   3   7      946.85      837.35     34.63 o 
  10   3   7        6.17        4.62     11.21 o 
 -10   4   7        7.22       22.19     27.21 o 
  -9   4   7     1175.61     1272.21     58.62 o 
  -8   4   7     1552.04     1535.87     61.90 o 
  -7   4   7      697.51      744.06     33.87 o 
  -6   4   7      521.67      537.07     23.99 o 
  -5   4   7     1060.63     1087.66     46.70 o 
  -4   4   7     2185.96     2208.84     46.24 o 
  -3   4   7     4366.26     4314.04     67.34 o 
  -2   4   7      578.59      543.06     20.88 o 
  -1   4   7     4103.14     4041.39     47.88 o 
   0   4   7     6429.72     6417.53     74.43 o 
   1   4   7      180.23      202.24     12.44 o 
   2   4   7      740.41      706.08     18.07 o 
   3   4   7      276.72      297.23     14.86 o 
   4   4   7     5632.30     5649.55     65.59 o 
   5   4   7     5553.88     5468.49     68.75 o 
   6   4   7     1239.80     1242.90     32.16 o 
   7   4   7      732.15      727.19     26.54 o 
   8   4   7      161.53      178.09     19.12 o 
   9   4   7      841.91      837.38     35.16 o 
  10   4   7     1313.26     1346.74     53.99 o 
 -10   5   7     1957.39     1826.80    117.29 o 
  -9   5   7      849.88      824.43     68.74 o 
  -8   5   7       29.66       15.09     15.12 o 
  -7   5   7      552.90      535.53     37.39 o 
  -6   5   7       70.28       44.84     19.78 o 
  -5   5   7     2914.38     2809.19     67.83 o 
  -4   5   7    11167.63    11022.36    199.44 o 
  -3   5   7      210.67      237.81     15.76 o 
  -2   5   7      717.83      741.78     22.71 o 
  -1   5   7      127.68      144.81     15.82 o 
   0   5   7     4439.09     4378.12     51.69 o 
   1   5   7     8272.45     8301.78     98.99 o 
   2   5   7     4110.39     3939.45     56.50 o 
   3   5   7     2684.41     2685.64     38.38 o 
   4   5   7     5298.28     5325.07     72.27 o 
   5   5   7      715.60      748.71     24.58 o 
   6   5   7     3714.35     3591.59     56.75 o 
   7   5   7      496.85      498.53     29.01 o 
   8   5   7     4872.44     4879.95     82.48 o 
   9   5   7     2832.13     2926.44     65.62 o 
  10   5   7      138.03      158.47     42.48 o 
  -9   6   7     2974.33     2915.29     91.93 o 
  -8   6   7     2815.31     2811.75     87.06 o 
  -7   6   7      936.11      870.63    116.24 o 
  -6   6   7     1040.89     1070.30     50.24 o 
  -5   6   7       66.24       85.12     15.69 o 
  -4   6   7     2580.20     2612.96     60.02 o 
  -3   6   7     3469.15     3409.64     81.41 o 
  -2   6   7     1018.00     1025.78     29.74 o 
  -1   6   7     1517.15     1464.84     35.06 o 
   0   6   7     5747.31     5178.15    104.83 o 
   1   6   7      377.38      426.17     17.27 o 
   2   6   7       84.50       83.73     10.97 o 
   3   6   7        0.35       -1.13      6.77 o 
   4   6   7     7362.66     7283.48     92.91 o 
   5   6   7     3043.47     3157.20     64.59 o 
   6   6   7     1723.48     1778.36     39.71 o 
   7   6   7      229.08      232.30     17.70 o 
   8   6   7      606.59      544.57     25.94 o 
   9   6   7      840.08      841.83     35.86 o 
  -9   7   7     1005.34     1173.04     60.55 o 
  -8   7   7      592.91      597.09     44.00 o 
  -7   7   7      206.98      178.48     27.06 o 
  -6   7   7      722.83      717.55     42.84 o 
  -5   7   7     4367.46     4440.42    114.40 o 
  -4   7   7     8171.24     7810.61    115.58 o 
  -3   7   7     1397.37     1331.72     35.73 o 
  -2   7   7     1141.37     1178.00     32.91 o 
  -1   7   7      559.08      578.25     23.48 o 
   0   7   7     1293.54     1234.51     39.01 o 
   1   7   7     5990.26     5961.31     68.50 o 
   2   7   7      217.38      212.65     13.96 o 
   3   7   7     4527.18     4593.26     60.76 o 
   4   7   7     1852.70     1729.32     42.13 o 
   5   7   7       40.36       42.34     10.52 o 
   6   7   7     2664.56     2585.56     56.29 o 
   7   7   7      948.27      970.10     35.71 o 
   8   7   7     2287.60     2172.71     55.73 o 
   9   7   7     3322.59     3339.18     83.47 o 
  -9   8   7     2561.58     2628.16     90.87 o 
  -8   8   7     2166.52     2263.73     81.24 o 
  -7   8   7     1680.98     1666.14     76.62 o 
  -6   8   7     3581.61     3392.98     93.89 o 
  -5   8   7     2099.70     2101.41    109.06 o 
  -4   8   7       55.62       80.24     15.04 o 
  -3   8   7      320.43      353.67     32.38 o 
  -2   8   7     1334.48     1321.87     42.99 o 
  -1   8   7     3791.74     3763.68     62.48 o 
   0   8   7     3307.67     3230.45     56.81 o 
   1   8   7     1251.76     1277.62     34.61 o 
   2   8   7       66.39       49.93      9.04 o 
   3   8   7      278.30      277.18     16.37 o 
   4   8   7     3869.30     3905.52     67.16 o 
   5   8   7     1976.27     2008.81     57.62 o 
   6   8   7      514.35      577.03     28.44 o 
   7   8   7       64.88       85.14     15.55 o 
   8   8   7      700.59      695.48     53.31 o 
  -8   9   7      462.04      451.69     41.28 o 
  -7   9   7       11.90       17.04     16.05 o 
  -6   9   7      112.52      110.25     39.97 o 
  -5   9   7     5177.23     4977.33    115.19 o 
  -4   9   7     4741.00     4906.38     96.81 o 
  -3   9   7      113.54      129.18     15.58 o 
  -2   9   7     1528.13     1504.01     40.16 o 
  -1   9   7      368.72      363.00     21.30 o 
   0   9   7        3.16       13.78      8.32 o 
   1   9   7     1178.80     1201.37     39.44 o 
   2   9   7      141.21      151.08     13.36 o 
   3   9   7      862.47      823.38     30.24 o 
   4   9   7     3031.62     2871.13     58.22 o 
   5   9   7       53.90       65.28     13.74 o 
   6   9   7     2817.60     2822.30     61.78 o 
   7   9   7      125.92      135.96     18.65 o 
   8   9   7     1521.13     1582.12     62.70 o 
  -8  10   7     1033.51     1142.11     60.19 o 
  -7  10   7        7.54       23.51     17.43 o 
  -6  10   7      718.49      788.78     48.12 o 
  -5  10   7     1767.02     1768.16     68.32 o 
  -4  10   7     1399.40     1364.24     86.07 o 
  -3  10   7      912.46      911.80     33.22 o 
  -2  10   7      460.46      493.19     25.31 o 
  -1  10   7     4565.06     4569.03     73.99 o 
   0  10   7     2471.94     2480.79     61.07 o 
   1  10   7      310.68      310.75     23.13 o 
   2  10   7      310.81      319.45     20.85 o 
   3  10   7        2.79       10.11     12.63 o 
   4  10   7     1379.48     1364.92     44.23 o 
   5  10   7     3542.00     3445.46     67.96 o 
   6  10   7       35.26       56.07     16.92 o 
   7  10   7      168.59      158.15     20.05 o 
  -7  11   7       36.97       14.61     17.87 o 
  -6  11   7      280.70      249.17     33.06 o 
  -5  11   7     3308.99     3417.35     98.00 o 
  -4  11   7     2367.70     2342.82    134.57 o 
  -3  11   7      135.06      166.00     18.19 o 
  -2  11   7        0.38        1.80     10.61 o 
  -1  11   7      446.73      435.16     24.92 o 
   0  11   7     1215.05     1387.90     47.36 o 
   1  11   7     3962.30     3949.73     69.02 o 
   2  11   7        5.45       -2.87     10.90 o 
   3  11   7     1256.66     1265.41     39.55 o 
   4  11   7     1843.56     1686.31     55.53 o 
   5  11   7      601.39      624.08     31.08 o 
   6  11   7     1588.34     1608.55     48.68 o 
   7  11   7       26.79       20.04     16.14 o 
  -6  12   7      347.32      337.71     37.46 o 
  -5  12   7      726.27      756.35     49.31 o 
  -4  12   7     1300.30     1348.61     60.65 o 
  -3  12   7      926.04      979.26     36.72 o 
  -2  12   7      185.62      198.08     19.76 o 
  -1  12   7      717.66      701.81     31.02 o 
   0  12   7     2020.68     2118.22     60.22 o 
   1  12   7      670.24      735.41     30.38 o 
   2  12   7      177.75      216.76     24.07 o 
   3  12   7       21.91       20.87     10.99 o 
   4  12   7     1274.38     1301.97     42.66 o 
   5  12   7     1681.33     1627.12     49.08 o 
   6  12   7       24.29       15.36     30.13 o 
  -5  13   7      526.04      418.46     57.84 o 
  -4  13   7     1014.76     1065.23     56.02 o 
  -3  13   7      710.23      751.65     51.77 o 
  -2  13   7       16.08       16.72     11.96 o 
  -1  13   7      657.05      645.82     37.03 o 
   0  13   7      754.09      764.51     32.19 o 
   1  13   7      620.16      675.99     30.73 o 
   2  13   7       43.74       28.88     17.96 o 
   3  13   7      448.44      455.80     40.62 o 
   4  13   7     1465.55     1573.67     61.86 o 
  -3  14   7       89.14      111.23     25.21 o 
  -2  14   7      446.90      490.95     34.88 o 
  -1  14   7      162.51      152.10     23.09 o 
   0  14   7      624.16      660.01     47.02 o 
   1  14   7      533.40      605.77     85.91 o 
   2  14   7       17.17       38.76     27.82 o 
   3  14   7      847.44      832.91     84.46 o 
 -10   0   8      100.68      241.82     51.52 o 
  -9   0   8       22.57        0.60     22.70 o 
  -8   0   8     3501.48     3678.55     96.44 o 
  -7   0   8      263.42      213.28     26.86 o 
  -6   0   8     4779.66     4839.08    223.44 o 
  -5   0   8      870.64      922.05     42.95 o 
  -4   0   8     1040.68     1080.53    126.68 o 
  -3   0   8    12119.95    11692.40    172.79 o 
  -2   0   8     3225.05     3201.08     76.06 o 
  -1   0   8      365.55      264.72     25.36 o 
   0   0   8      215.41      191.53     33.79 o 
   1   0   8        0.01       -3.57      8.32 o 
   2   0   8    14415.29    14222.13    190.50 o 
   3   0   8    15012.54    15066.25    204.57 o 
   4   0   8     1070.57     1095.84     35.89 o 
   5   0   8       23.47       34.78     11.13 o 
   6   0   8      224.89      232.37     21.44 o 
   7   0   8     6371.92     6500.91    133.39 o 
   8   0   8     6006.40     6032.89    132.53 o 
   9   0   8        0.00        5.52     14.55 o 
 -10   1   8     2745.14     2914.16    117.04 o 
  -9   1   8       44.22       28.72     19.58 o 
  -8   1   8      493.26      476.07     31.79 o 
  -7   1   8     6955.33     7059.28     96.40 o 
  -6   1   8     1696.30     1648.31     52.85 o 
  -5   1   8       15.25       23.24      8.94 o 
  -4   1   8     1508.68     1476.26     37.29 o 
  -3   1   8      129.17      123.68     13.15 o 
  -2   1   8    11817.03    11507.63    119.47 o 
  -1   1   8     6518.35     6205.68     78.25 o 
   0   1   8      223.39      228.74     17.23 o 
   1   1   8     3518.47     3466.16     45.99 o 
   2   1   8     1518.92     1413.87     26.20 o 
   3   1   8    13479.43    13087.66    178.81 o 
   4   1   8     6258.60     6339.56     66.67 o 
   5   1   8      334.66      349.57     16.74 o 
   6   1   8     1930.38     2059.12     42.04 o 
   7   1   8     6840.48     7017.48     98.21 o 
   8   1   8     1255.47     1210.82     40.61 o 
   9   1   8     1181.02     1219.01     44.69 o 
 -10   2   8      183.36      238.45     52.97 o 
  -9   2   8       65.18       57.63     31.93 o 
  -8   2   8     4688.13     4619.05     91.60 o 
  -7   2   8      750.52      802.43     35.16 o 
  -6   2   8     4150.26     4276.63     70.04 o 
  -5   2   8      910.85      945.39     30.87 o 
  -4   2   8      434.19      415.27     21.54 o 
  -3   2   8    12217.15    12300.28    137.22 o 
  -2   2   8     3405.19     3310.33     55.10 o 
  -1   2   8     2669.49     2782.64     48.48 o 
   0   2   8      730.74      683.85     26.50 o 
   1   2   8      338.51      379.21     26.10 o 
   2   2   8    28849.44    29199.27    216.73 o 
   3   2   8    14061.75    13883.66    120.64 o 
   4   2   8      913.97      932.96     23.77 o 
   5   2   8        1.45       10.09      6.28 o 
   6   2   8      177.02      194.75     15.91 o 
   7   2   8     7137.46     7316.43    100.79 o 
   8   2   8     6682.40     6800.10    262.13 o 
   9   2   8      260.75      255.24     23.99 o 
 -10   3   8     2333.16     2464.49    134.87 o 
  -9   3   8       93.36      143.84     25.13 o 
  -8   3   8       18.76       24.66     13.69 o 
  -7   3   8     7550.93     7412.96     99.68 o 
  -6   3   8     2839.81     2700.12     54.55 o 
  -5   3   8     2792.46     2789.44     53.80 o 
  -4   3   8     1449.14     1437.77     37.21 o 
  -3   3   8       48.36       62.10     10.93 o 
  -2   3   8    16806.94    16634.76    155.90 o 
  -1   3   8     8621.74     8309.42    157.55 o 
   0   3   8        0.36        0.86      4.93 o 
   1   3   8     3046.90     2844.72     95.35 o 
   2   3   8     4627.63     4767.25     52.70 o 
   3   3   8    12654.66    12664.21    113.76 o 
   4   3   8     4025.60     4086.10     51.75 o 
   5   3   8      697.53      677.82     23.69 o 
   6   3   8     3585.06     3629.79     58.04 o 
   7   3   8     7129.97     7155.10     88.95 o 
   8   3   8      584.19      520.92     28.98 o 
   9   3   8      585.81      599.15     40.43 o 
  -9   4   8      640.42      661.53     46.95 o 
  -8   4   8     1619.78     1634.93    112.12 o 
  -7   4   8      134.46      122.22     23.48 o 
  -6   4   8     4037.46     3913.21     93.66 o 
  -5   4   8      928.03      911.09     30.74 o 
  -4   4   8      336.98      299.49     19.07 o 
  -3   4   8    12505.04    12212.35    126.87 o 
  -2   4   8     1171.14     1180.77     31.89 o 
  -1   4   8     6120.26     5882.86    114.26 o 
   0   4   8       10.41       30.49     10.56 o 
   1   4   8      465.57      443.75     16.69 o 
   2   4   8    17041.69    16734.45    156.19 o 
   3   4   8     6537.99     6581.88     73.78 o 
   4   4   8     1490.59     1562.55     31.07 o 
   5   4   8        0.93        6.37      7.16 o 
   6   4   8     3601.89     3526.92     57.71 o 
   7   4   8     4881.51     4955.76     72.45 o 
   8   4   8     2668.06     2749.16     61.55 o 
   9   4   8      250.06      252.99     23.33 o 
  -9   5   8      165.50      122.99     41.02 o 
  -8   5   8      287.35      296.36     33.74 o 
  -7   5   8     3247.41     3156.94     91.82 o 
  -6   5   8     1734.87     1710.18     69.39 o 
  -5   5   8     2719.39     2665.50     63.89 o 
  -4   5   8      319.92      333.30     24.53 o 
  -3   5   8      558.94      521.91     28.46 o 
  -2   5   8     7567.11     7455.00    110.45 o 
  -1   5   8     1783.44     1658.54     46.75 o 
   0   5   8     1237.83     1221.31     49.32 o 
   1   5   8     2574.61     2561.20     65.30 o 
   2   5   8     2487.51     2501.22     41.80 o 
   3   5   8     6533.01     6513.27     73.91 o 
   4   5   8     1568.14     1599.31     38.14 o 
   5   5   8        8.15       12.22      9.05 o 
   6   5   8      762.40      700.27     41.49 o 
   7   5   8     2205.80     2211.48     47.57 o 
   8   5   8      884.66      930.74     36.53 o 
   9   5   8      746.52      739.88     35.43 o 
  -9   6   8      331.62      363.14     38.95 o 
  -8   6   8     1027.25      984.20     55.23 o 
  -7   6   8      221.56      303.20     32.94 o 
  -6   6   8      381.55      404.24     35.27 o 
  -5   6   8       52.83       76.53     16.33 o 
  -4   6   8     1665.95     1663.74     50.20 o 
  -3   6   8     5380.15     5280.58     92.14 o 
  -2   6   8      897.70      922.66     49.83 o 
  -1   6   8     3587.99     3578.59     71.90 o 
   0   6   8      366.93      356.19     26.77 o 
   1   6   8     1323.57     1361.05     49.70 o 
   2   6   8     7305.80     7324.08     89.99 o 
   3   6   8      196.24      219.97     15.14 o 
   4   6   8     1873.35     1868.84     44.46 o 
   5   6   8       45.28       40.45     11.00 o 
   6   6   8     1963.08     1966.16     49.44 o 
   7   6   8      834.09      852.41     41.59 o 
   8   6   8     2125.76     2189.76     56.38 o 
  -9   7   8      184.30      246.14     45.49 o 
  -8   7   8      441.33      445.34     91.23 o 
  -7   7   8      732.74      631.55     45.39 o 
  -6   7   8        3.62       -3.03     14.38 o 
  -5   7   8     3752.60     3540.05     77.41 o 
  -4   7   8        1.17       22.40     11.61 o 
  -3   7   8      956.08      971.13     45.11 o 
  -2   7   8     1782.01     1678.04     49.66 o 
  -1   7   8      145.98      147.73     18.19 o 
   0   7   8     4698.61     4837.98     80.72 o 
   1   7   8      881.76      802.55     27.03 o 
   2   7   8     1675.92     1701.58     40.09 o 
   3   7   8      377.38      408.43     24.09 o 
   4   7   8      199.08      188.93     17.56 o 
   5   7   8     2612.02     2616.28     56.54 o 
   6   7   8      191.68      205.76     19.96 o 
   7   7   8      693.77      744.90     33.65 o 
   8   7   8      805.25      805.81     35.97 o 
  -8   8   8      421.94      413.40     40.81 o 
  -7   8   8      857.86      761.40     53.02 o 
  -6   8   8     1245.68     1251.24     59.17 o 
  -5   8   8      630.14      581.23     34.08 o 
  -4   8   8     1432.09     1442.74    104.23 o 
  -3   8   8     2591.96     2289.67     60.34 o 
  -2   8   8      318.61      293.64     39.13 o 
  -1   8   8      812.81      873.70     30.60 o 
   0   8   8      913.87      918.99     45.53 o 
   1   8   8     2897.93     2961.09     71.44 o 
   2   8   8      445.15      444.14     22.25 o 
   3   8   8      835.96      837.86     30.48 o 
   4   8   8     3699.08     3667.13     67.10 o 
   5   8   8       36.95       62.74     13.69 o 
   6   8   8     2017.53     2050.60     62.03 o 
   7   8   8      378.31      361.80     26.38 o 
   8   8   8      266.73      247.59     28.80 o 
  -8   9   8      872.95      950.20     76.02 o 
  -7   9   8      434.58      441.39     41.25 o 
  -6   9   8       54.03       68.12     20.94 o 
  -5   9   8     2062.20     2053.69     74.51 o 
  -4   9   8      423.78      432.24     32.34 o 
  -3   9   8     1205.07     1225.52     53.15 o 
  -2   9   8      592.30      655.87     33.30 o 
  -1   9   8      727.34      712.43     28.97 o 
   0   9   8     5269.97     5257.72    130.30 o 
   1   9   8       18.81       12.31      7.75 o 
   2   9   8     1287.44     1278.21     36.34 o 
   3   9   8      482.60      546.16     26.83 o 
   4   9   8        6.33       15.80     10.54 o 
   5   9   8     5743.92     5702.68     91.05 o 
   6   9   8       12.09       24.63     11.76 o 
   7   9   8      478.21      474.56     29.88 o 
  -7  10   8       33.65       33.13     20.25 o 
  -6  10   8      865.38      915.58     52.96 o 
  -5  10   8     1272.69     1245.70     60.41 o 
  -4  10   8     2553.25     2557.90     68.43 o 
  -3  10   8       33.18       31.50     14.15 o 
  -2  10   8      264.73      268.73     25.21 o 
  -1  10   8     1541.83     1502.08     42.52 o 
   0  10   8      572.09      497.60     37.67 o 
   1  10   8     4973.11     4975.22     90.50 o 
   2  10   8       25.91       24.95      9.81 o 
   3  10   8       93.57      100.47     18.00 o 
   4  10   8     3326.82     3408.79     67.94 o 
   5  10   8       61.24       67.66     14.99 o 
   6  10   8     1874.01     1807.62     52.26 o 
  -6  11   8      532.21      608.44     47.27 o 
  -5  11   8     1260.24     1315.15    108.11 o 
  -4  11   8       64.98       82.25     25.31 o 
  -3  11   8      603.84      614.90     36.02 o 
  -2  11   8       26.56       53.81     15.84 o 
  -1  11   8     1504.47     1576.49     49.20 o 
   0  11   8     5779.76     5812.35    103.85 o 
   1  11   8        0.52       11.01     13.69 o 
   2  11   8      855.08      928.76     39.17 o 
   3  11   8       14.97       16.64     11.47 o 
   4  11   8      276.43      313.90     24.42 o 
   5  11   8     4710.07     4714.25     85.54 o 
   6  11   8      422.08      503.93     40.81 o 
  -5  12   8     2155.79     2112.04     80.49 o 
  -4  12   8     3628.50     3539.69    102.41 o 
  -3  12   8      594.10      554.02     35.24 o 
  -2  12   8       85.95      101.62     19.49 o 
  -1  12   8      774.35      806.48     33.93 o 
   0  12   8      722.51      747.97     32.25 o 
   1  12   8     2647.70     2763.09     68.37 o 
   2  12   8      957.03      979.70     41.39 o 
   3  12   8      279.35      309.11     27.80 o 
   4  12   8     2176.97     2355.74     59.30 o 
  -3  13   8      737.07      740.57     48.46 o 
  -2  13   8      695.34      755.60     48.19 o 
  -1  13   8     2193.87     2270.21     66.53 o 
   0  13   8     5440.38     5452.20     89.24 o 
   1  13   8      780.49      709.11     47.05 o 
   2  13   8      114.15      114.99     19.60 o 
   3  13   8       39.65       28.97     16.67 o 
  -9   1   9       31.40      100.05     25.77 o 
  -8   1   9       60.44       70.70     17.14 o 
  -7   1   9        5.04       -0.65     12.48 o 
  -6   1   9       74.51      110.22     15.68 o 
  -5   1   9       19.42       32.43     10.89 o 
  -4   1   9       12.50       27.01     10.33 o 
  -3   1   9      142.53      140.79     15.06 o 
  -2   1   9        2.27        8.44      7.37 o 
  -1   1   9       80.95       94.73     11.73 o 
   0   1   9        0.02       -5.79      5.79 o 
   1   1   9     1155.18     1089.59     30.95 o 
   2   1   9      720.27      773.89     35.01 o 
   3   1   9      111.87      157.49     13.07 o 
   4   1   9       33.04       26.09      7.34 o 
   5   1   9       31.73       21.37      7.76 o 
   6   1   9       79.01       47.78     14.02 o 
   7   1   9      158.40      142.76     17.88 o 
   8   1   9       25.06        4.35     10.37 o 
   9   1   9       81.76       89.03     20.70 o 
  -9   2   9       73.49       64.72     25.11 o 
  -8   2   9      367.52      391.19     36.20 o 
  -7   2   9     1016.93     1024.97     36.43 o 
  -6   2   9      925.98      918.23     33.61 o 
  -5   2   9      286.27      289.64     20.56 o 
  -4   2   9      120.88      132.52     14.81 o 
  -3   2   9      252.22      282.49     18.89 o 
  -2   2   9      134.36      155.94     14.99 o 
  -1   2   9      381.84      399.14     24.85 o 
   0   2   9      148.64      145.94     16.52 o 
   1   2   9        8.29        0.01      6.71 o 
   2   2   9        0.11        1.16      7.25 o 
   3   2   9      246.61      247.35     17.85 o 
   4   2   9      300.04      319.22     15.97 o 
   5   2   9     1743.46     1825.51     36.29 o 
   6   2   9     1592.64     1607.78     39.00 o 
   7   2   9       92.63      105.07     16.15 o 
   8   2   9      580.69      587.47     31.39 o 
   9   2   9       20.75       34.59     15.46 o 
  -9   3   9      705.92      806.23     51.51 o 
  -8   3   9      295.48      245.32     32.33 o 
  -7   3   9        4.67        1.05     10.26 o 
  -6   3   9        9.57       13.12     10.94 o 
  -5   3   9      753.14      763.69     30.01 o 
  -4   3   9     3177.96     3202.38     59.30 o 
  -3   3   9      806.52      793.06     28.89 o 
  -2   3   9       24.32       27.97     11.39 o 
  -1   3   9        9.46       -1.31      6.52 o 
   0   3   9       39.29       41.30     14.41 o 
   1   3   9     1282.28     1268.01     33.52 o 
   2   3   9     1866.77     1854.64     58.08 o 
   3   3   9       55.78       35.30      9.10 o 
   4   3   9      405.69      441.26     18.15 o 
   5   3   9       63.60       66.97     13.79 o 
   6   3   9      118.44      134.67     16.86 o 
   7   3   9      254.03      269.00     22.43 o 
   8   3   9      360.33      406.90     27.52 o 
  -9   4   9      162.10      184.13     29.85 o 
  -8   4   9     2047.04     2137.65     78.81 o 
  -7   4   9      757.60      729.43     46.73 o 
  -6   4   9      793.39      795.84     37.87 o 
  -5   4   9     1634.79     1583.46     50.60 o 
  -4   4   9       25.31       24.94     20.89 o 
  -3   4   9      560.16      577.05     24.90 o 
  -2   4   9      638.64      610.19     27.91 o 
  -1   4   9      858.20      827.10     34.35 o 
   0   4   9     3412.27     3302.07     85.78 o 
   1   4   9     1072.91     1097.47     31.51 o 
   2   4   9     1614.64     1503.43     45.54 o 
   3   4   9      228.32      249.80     15.71 o 
   4   4   9      902.16      971.25     25.85 o 
   5   4   9     5059.34     5106.96     70.87 o 
   6   4   9     1784.37     1807.71     42.21 o 
   7   4   9       83.99       79.86     14.01 o 
   8   4   9      743.35      781.45     35.71 o 
  -9   5   9     2326.23     2346.99    116.29 o 
  -8   5   9      574.79      596.10     46.58 o 
  -7   5   9       12.26       46.02     19.57 o 
  -6   5   9        6.95        1.81     12.78 o 
  -5   5   9     1955.86     1919.96     80.31 o 
  -4   5   9     7028.40     6685.71    110.46 o 
  -3   5   9     1795.83     1783.63     52.86 o 
  -2   5   9      296.87      327.64     24.64 o 
  -1   5   9       10.77       14.02      9.40 o 
   0   5   9        0.73        5.47     11.75 o 
   1   5   9     7396.90     7145.59    108.30 o 
   2   5   9     3739.05     3605.62     72.93 o 
   3   5   9      732.11      820.48     35.07 o 
   4   5   9     2205.82     2207.29     49.43 o 
   5   5   9      326.08      337.86     22.89 o 
   6   5   9     1040.28      979.74     31.97 o 
   7   5   9      360.14      384.19     23.14 o 
   8   5   9      972.11     1012.54     39.42 o 
  -8   6   9     2749.20     2719.02     92.31 o 
  -7   6   9     1512.27     1581.07     68.16 o 
  -6   6   9      956.61     1005.34     52.80 o 
  -5   6   9     2861.28     2938.36     72.11 o 
  -4   6   9      133.59      161.50     21.13 o 
  -3   6   9     3552.51     3552.92     77.26 o 
  -2   6   9     2308.44     2307.33     60.20 o 
  -1   6   9     1168.39     1113.88     41.04 o 
   0   6   9     4351.52     4272.51    102.28 o 
   1   6   9     1127.21     1074.58     39.36 o 
   2   6   9      953.84      800.02     65.81 o 
   3   6   9        3.64        1.03      7.38 o 
   4   6   9      100.08      128.31     18.63 o 
   5   6   9     2247.67     2332.35     81.78 o 
   6   6   9     2305.04     2451.69     57.42 o 
   7   6   9      116.43      112.09     17.36 o 
   8   6   9      226.82      266.65     34.75 o 
  -8   7   9      160.94      180.96     43.48 o 
  -7   7   9        0.74       -6.44     15.75 o 
  -6   7   9     1211.87     1060.87     56.10 o 
  -5   7   9     1369.57     1398.29     50.52 o 
  -4   7   9     8363.71     8149.17    208.94 o 
  -3   7   9     2091.53     2120.84     59.47 o 
  -2   7   9      713.23      656.32     33.80 o 
  -1   7   9     1209.32     1187.73     47.13 o 
   0   7   9      126.39      143.04     23.64 o 
   1   7   9     4166.21     4103.47     80.47 o 
   2   7   9     2826.05     2828.53     55.03 o 
   3   7   9     3065.72     2979.17     70.33 o 
   4   7   9      357.97      392.83     27.63 o 
   5   7   9      828.01      756.89     32.24 o 
   6   7   9     1125.43     1123.66     39.95 o 
   7   7   9      539.26      540.57     38.93 o 
  -7   8   9      741.85      685.71     73.36 o 
  -6   8   9      467.86      484.08     41.64 o 
  -5   8   9     3410.54     3427.68     81.35 o 
  -4   8   9        0.05        0.57     11.88 o 
  -3   8   9     3249.65     3287.05     76.94 o 
  -2   8   9     1636.38     1691.90     53.66 o 
  -1   8   9     2475.03     2385.51     63.03 o 
   0   8   9     5861.32     5504.38    122.20 o 
   1   8   9     2158.47     2118.42     57.48 o 
   2   8   9      257.79      268.62     20.00 o 
   3   8   9       99.57      125.68     18.63 o 
   4   8   9      156.38      138.72     19.62 o 
   5   8   9     1707.70     1728.70     48.91 o 
   6   8   9     2898.80     2819.48     64.33 o 
   7   8   9      218.23      222.03     23.15 o 
  -6   9   9      104.80       96.98     24.82 o 
  -5   9   9     1299.78     1224.95     62.46 o 
  -4   9   9     3938.87     3992.16    128.57 o 
  -3   9   9      433.91      490.03     32.45 o 
  -2   9   9       18.23       15.51     13.02 o 
  -1   9   9       49.96       57.02     15.53 o 
   0   9   9       76.43       89.82     22.08 o 
   1   9   9     3904.16     3730.68     79.10 o 
   2   9   9      661.23      649.28     28.48 o 
   3   9   9      718.65      758.77     36.51 o 
   4   9   9     1109.65     1099.83     56.48 o 
   5   9   9      183.96      169.66     23.10 o 
   6   9   9      333.56      345.14     26.52 o 
  -6  10   9      176.19      207.98     50.31 o 
  -5  10   9     2731.39     2662.98     89.86 o 
  -4  10   9       17.83       21.81     15.74 o 
  -3  10   9     2469.63     2423.08     68.30 o 
  -2  10   9      404.32      467.84     32.25 o 
  -1  10   9      318.60      304.61     26.90 o 
   0  10   9     4840.06     4882.28     93.43 o 
   1  10   9      948.28      918.65     40.02 o 
   2  10   9      808.81      777.31     36.55 o 
   3  10   9       25.54       36.68     14.59 o 
   4  10   9       14.89       40.72     14.70 o 
   5  10   9     1053.39     1099.04     47.46 o 
  -5  11   9       10.30       30.23     28.12 o 
  -4  11   9     3012.76     3241.48     99.35 o 
  -3  11   9       68.75       81.45     19.16 o 
  -2  11   9      138.05      136.90     22.15 o 
  -1  11   9      977.43     1028.75     57.06 o 
   0  11   9       31.17       47.15     16.07 o 
   1  11   9     3169.13     3137.18     74.94 o 
   2  11   9     1160.51     1315.75     48.19 o 
   3  11   9       20.78       -2.90     12.04 o 
   4  11   9     1233.95     1234.04     49.28 o 
  -3  12   9     2543.03     2457.95    132.20 o 
  -2  12   9        0.14        2.96     12.50 o 
  -1  12   9       34.54        7.39     13.56 o 
   0  12   9     2223.63     2348.09     65.96 o 
   1  12   9       46.35       22.12     19.38 o 
   2  12   9      968.38     1032.49     74.08 o 
   3  12   9       21.20        7.91     21.74 o 
  -8   0  10      257.72      241.73     32.09 o 
  -7   0  10     2948.75     2987.18    224.09 o 
  -6   0  10     2306.96     2365.11     92.94 o 
  -5   0  10     8704.77     8454.45    162.74 o 
  -4   0  10        6.13       -3.36     12.20 o 
  -3   0  10     2831.38     2859.25     81.03 o 
  -2   0  10    10069.64     9727.18    163.38 o 
  -1   0  10     1689.45     1527.14     85.66 o 
   0   0  10      796.46      807.94     39.80 o 
   1   0  10        1.95        4.74     10.02 o 
   2   0  10      429.47      486.72     34.43 o 
   3   0  10    10766.16    10532.76    190.25 o 
   4   0  10      680.95      694.18     41.41 o 
   5   0  10     1604.86     1577.84     97.41 o 
   6   0  10       10.08       53.99     68.34 o 
   7   0  10       13.69        2.63     27.87 o 
   8   0  10     6580.84     7056.44    153.32 o 
  -8   1  10      270.90      218.44     25.97 o 
  -7   1  10     1356.61     1382.01     51.88 o 
  -6   1  10     7253.08     7275.25    103.72 o 
  -5   1  10        1.68       14.54     10.42 o 
  -4   1  10      371.11      320.19     21.74 o 
  -3   1  10     1182.92     1239.50     37.48 o 
  -2   1  10     1426.72     1413.04     39.26 o 
  -1   1  10     7065.71     6718.38    134.53 o 
   0   1  10      431.02      409.07     23.97 o 
   1   1  10      286.33      267.08     18.74 o 
   2   1  10     3903.21     3756.91     64.26 o 
   3   1  10       45.28       41.22     11.02 o 
   4   1  10     2547.74     2626.15     55.65 o 
   5   1  10      984.86     1058.63     32.17 o 
   6   1  10       19.33       29.35     13.44 o 
   7   1  10     7294.45     7726.02    138.70 o 
   8   1  10      163.06      234.16     24.51 o 
  -8   2  10       55.47       45.85     30.78 o 
  -7   2  10     2455.50     2332.78     57.10 o 
  -6   2  10     1394.51     1367.12     42.85 o 
  -5   2  10     7427.91     7298.13    101.61 o 
  -4   2  10       51.73       50.49     11.96 o 
  -3   2  10     1121.62     1159.92     36.34 o 
  -2   2  10    10252.63    10168.50    118.83 o 
  -1   2  10      185.01      186.74     16.38 o 
   0   2  10     2802.73     2810.08     53.14 o 
   1   2  10       39.41       41.17     10.39 o 
   2   2  10     1843.84     1729.32     42.53 o 
   3   2  10    12327.68    12199.71    142.05 o 
   4   2  10     1790.31     1788.38     45.54 o 
   5   2  10     1450.25     1548.81     51.09 o 
   6   2  10      614.54      649.28     27.17 o 
   7   2  10      115.71      120.64     18.58 o 
   8   2  10     7323.33     7889.89    134.22 o 
  -8   3  10      154.00      134.52     27.58 o 
  -7   3  10     1473.97     1479.29     53.80 o 
  -6   3  10     7302.89     7393.03    154.23 o 
  -5   3  10      334.10      311.62     26.81 o 
  -4   3  10      504.25      512.96     26.01 o 
  -3   3  10     1089.20     1058.02     34.43 o 
  -2   3  10      819.28      854.46     30.35 o 
  -1   3  10     8667.06     8274.51    123.46 o 
   0   3  10      228.17      209.82     19.86 o 
   1   3  10       24.62       29.73     10.76 o 
   2   3  10     6491.25     6666.02    118.34 o 
   3   3  10      187.74      186.87     17.72 o 
   4   3  10     7699.09     7761.30    103.22 o 
   5   3  10      112.65      168.09     18.15 o 
   6   3  10      562.33      617.90     27.13 o 
   7   3  10     6642.88     6825.62    119.47 o 
  -8   4  10      115.83      115.05     26.54 o 
  -7   4  10     2036.18     2037.55    121.41 o 
  -6   4  10      477.42      425.57     31.55 o 
  -5   4  10     4941.10     4910.33     97.29 o 
  -4   4  10        6.06       15.08     11.20 o 
  -3   4  10        1.58        6.07      9.88 o 
  -2   4  10     4753.76     4489.48     88.26 o 
  -1   4  10       66.08       72.98     20.17 o 
   0   4  10     7863.42     7707.82    186.58 o 
   1   4  10      509.19      497.38     28.90 o 
   2   4  10     1237.17     1274.68     44.67 o 
   3   4  10     6289.58     6374.42    107.20 o 
   4   4  10       62.14       76.76     14.00 o 
   5   4  10      899.59      906.56     33.97 o 
   6   4  10      567.02      564.44     26.54 o 
   7   4  10       11.10       -7.49     12.78 o 
  -8   5  10      265.40      269.23     49.01 o 
  -7   5  10       31.65       44.34     18.57 o 
  -6   5  10     2755.70     2684.50     72.41 o 
  -5   5  10      329.91      322.22     28.36 o 
  -4   5  10      474.06      442.35     32.40 o 
  -3   5  10     1990.09     1983.35     58.91 o 
  -2   5  10       10.24       16.15     12.13 o 
  -1   5  10     5455.70     5244.05     96.50 o 
   0   5  10       11.89       31.50     12.69 o 
   1   5  10       87.77       90.76     20.55 o 
   2   5  10     5407.63     5250.62     95.29 o 
   3   5  10        6.50        7.40     12.10 o 
   4   5  10     4540.70     4522.25    113.87 o 
   5   5  10        0.01       10.19     12.10 o 
   6   5  10       28.12       33.61     15.37 o 
   7   5  10     3692.08     3937.75     89.03 o 
  -7   6  10     1813.45     1812.08     83.05 o 
  -6   6  10      213.90      216.23     26.33 o 
  -5   6  10     2106.41     2064.55     95.17 o 
  -4   6  10      537.63      505.77     32.87 o 
  -3   6  10      289.82      253.98     25.17 o 
  -2   6  10     2607.70     2439.04     65.20 o 
  -1   6  10       10.23        5.53     11.05 o 
   0   6  10     2547.32     2471.38     62.84 o 
   1   6  10       99.02      112.03     18.26 o 
   2   6  10       10.82       -0.71     11.49 o 
   3   6  10     2140.75     2177.27     60.71 o 
   4   6  10      210.64      229.74     31.92 o 
   5   6  10     1187.00     1366.77     49.75 o 
   6   6  10     1642.23     1747.46     58.07 o 
  -7   7  10       17.76      -13.96     24.40 o 
  -6   7  10      524.19      591.18     46.46 o 
  -5   7  10      655.45      597.01     36.82 o 
  -4   7  10      910.82      910.91     42.44 o 
  -3   7  10     1465.25     1446.31     55.95 o 
  -2   7  10      615.89      581.53     34.41 o 
  -1   7  10     1003.71      978.48     41.92 o 
   0   7  10     1441.12     1472.14     49.35 o 
   1   7  10     1256.56     1219.60     45.17 o 
   2   7  10     1734.97     1673.01     76.73 o 
   3   7  10        0.72       -2.97     26.66 o 
   4   7  10     1020.07     1044.56     42.87 o 
   5   7  10      794.47      754.50     38.92 o 
   6   7  10     1243.22     1263.21     49.84 o 
  -6   8  10        0.25       -0.63     28.47 o 
  -5   8  10      209.95      219.04     26.51 o 
  -4   8  10      614.28      649.41     38.65 o 
  -3   8  10      205.31      206.61     25.03 o 
  -2   8  10     1085.48     1087.65     45.18 o 
  -1   8  10        3.94        6.86     11.46 o 
   0   8  10     2421.13     2436.74     78.26 o 
   1   8  10     1249.42     1277.52     47.36 o 
   2   8  10      832.24      841.43     39.20 o 
   3   8  10     1409.05     1406.16     64.29 o 
   4   8  10      612.50      563.66     33.95 o 
   5   8  10      376.96      378.56     30.49 o 
  -5   9  10     1600.45     1466.04     68.52 o 
  -4   9  10     1089.12     1098.90     48.57 o 
  -3   9  10     1271.39     1305.65     51.02 o 
  -2   9  10      274.79      256.77     26.48 o 
  -1   9  10      480.08      414.72     30.65 o 
   0   9  10     1103.55     1093.84     78.43 o 
   1   9  10      776.17      849.66     40.35 o 
   2   9  10     1316.02     1355.40     62.99 o 
   3   9  10        0.76        0.08     16.16 o 
   4   9  10      250.68      276.80     26.70 o 
   5   9  10     1316.75     1286.61     62.51 o 
  -4  10  10     1659.34     1617.66     59.44 o 
  -3  10  10      538.78      576.23     66.61 o 
  -2  10  10      513.12      513.65     39.31 o 
  -1  10  10     1044.72     1029.99     56.96 o 
   0  10  10      431.01      492.79     33.33 o 
   1  10  10     1086.91     1173.42     47.35 o 
   2  10  10     1618.25     1668.89     71.26 o 
   3  10  10       62.36       33.45     20.85 o 
  -3  11  10     1748.19     1869.95     80.11 o 
  -2  11  10      202.41      190.63     24.91 o 
  -1  11  10       96.21       53.90     22.77 o 
   0  11  10     1653.34     1749.15     58.11 o 
   1  11  10     1114.88     1147.34     55.03 o 
   2  11  10       50.04       53.63     29.32 o 
  -7   1  11       15.13       12.79     12.74 o 
  -6   1  11       92.21      100.80     26.46 o 
  -5   1  11        5.04        2.84     10.14 o 
  -4   1  11       11.94       47.18     23.17 o 
  -3   1  11       57.37       55.03     12.82 o 
  -2   1  11        0.14        3.33      8.55 o 
  -1   1  11       83.34      121.28     24.06 o 
   0   1  11        2.92       11.54      8.80 o 
   1   1  11        0.17       -3.69      8.19 o 
   2   1  11       64.00       57.65     12.34 o 
   3   1  11       27.46       20.41     18.23 o 
   4   1  11        8.65       21.55     11.15 o 
   5   1  11        0.67       -2.98     11.46 o 
   6   1  11       16.92       26.86     18.65 o 
  -7   2  11      422.51      455.80     34.20 o 
  -6   2  11      213.86      195.27     25.98 o 
  -5   2  11       63.30       61.99     14.16 o 
  -4   2  11      676.31      654.50     30.75 o 
  -3   2  11        1.53        0.44      9.12 o 
  -2   2  11      140.74      149.07     20.10 o 
  -1   2  11      304.81      351.58     25.80 o 
   0   2  11      139.96      175.89     17.35 o 
   1   2  11      399.34      424.07     24.14 o 
   2   2  11       26.07       20.95     10.34 o 
   3   2  11      306.85      310.48     26.73 o 
   4   2  11      790.91      766.98     32.45 o 
   5   2  11       31.72       13.96     13.19 o 
   6   2  11      779.79      867.71     54.08 o 
  -7   3  11       92.77       66.41     18.47 o 
  -6   3  11       63.72       41.13     16.24 o 
  -5   3  11       83.50       68.86     17.32 o 
  -4   3  11     1423.30     1464.43     52.63 o 
  -3   3  11     1437.89     1412.93     50.71 o 
  -2   3  11      359.02      322.93     27.73 o 
  -1   3  11       73.67       93.09     21.80 o 
   0   3  11       14.54       27.47     12.64 o 
   1   3  11      848.70      824.32     38.29 o 
   2   3  11     1076.53     1022.41     35.10 o 
   3   3  11        1.17       -8.15      8.15 o 
   4   3  11       41.45       41.40     13.13 o 
   5   3  11      216.67      221.22     25.55 o 
   6   3  11       62.34       46.12     18.20 o 
  -7   4  11     1201.95     1180.22     72.00 o 
  -6   4  11      596.75      667.00     57.00 o 
  -5   4  11      531.03      575.67     39.12 o 
  -4   4  11      781.87      753.81     39.60 o 
  -3   4  11       86.01       52.03     15.61 o 
  -2   4  11     1064.39     1052.47     53.34 o 
  -1   4  11      440.44      438.02     35.16 o 
   0   4  11     2748.87     2696.84     67.71 o 
   1   4  11     4729.91     4484.09     89.80 o 
   2   4  11      233.99      270.60     33.55 o 
   3   4  11        0.82       19.47     17.73 o 
   4   4  11      650.82      704.63     47.38 o 
   5   4  11      911.47      941.83     54.68 o 
   6   4  11     1880.95     1853.20     84.41 o 
  -6   5  11       93.11      100.55     21.05 o 
  -5   5  11      202.66      183.07     24.49 o 
  -4   5  11     3482.22     3452.36     88.91 o 
  -3   5  11     5525.01     5260.96    159.09 o 
  -2   5  11     1574.32     1507.88     68.90 o 
  -1   5  11      850.72      930.30     59.60 o 
   0   5  11      394.73      393.40     28.82 o 
   1   5  11     2845.74     2622.27     68.13 o 
   2   5  11     3155.69     3265.04     77.08 o 
   3   5  11      937.01      959.31     42.57 o 
   4   5  11     1160.79     1195.39     61.07 o 
   5   5  11     1742.83     1701.83    134.01 o 
   6   5  11        6.01       36.65     32.44 o 
  -6   6  11      577.94      618.81     68.89 o 
  -5   6  11     1280.23     1196.28     50.71 o 
  -4   6  11      539.22      613.70     43.37 o 
  -3   6  11      593.42      544.67     48.85 o 
  -2   6  11     1716.23     1584.64     55.10 o 
  -1   6  11     1196.98     1254.61     73.89 o 
   0   6  11     3095.24     3003.60     73.69 o 
   1   6  11     2763.12     2705.51     69.81 o 
   2   6  11       31.70       29.79     14.78 o 
   3   6  11      468.28      487.50     41.77 o 
   4   6  11      140.13      149.32     29.10 o 
   5   6  11     1142.27     1142.84     94.70 o 
  -5   7  11        0.12        5.86     15.01 o 
  -4   7  11     2338.26     2348.13    108.44 o 
  -3   7  11     2595.29     2563.75     72.74 o 
  -2   7  11     1065.05     1067.80     46.73 o 
  -1   7  11      155.42      178.90     33.60 o 
   0   7  11      207.14      205.69     24.83 o 
   1   7  11     1971.61     2004.37     81.79 o 
   2   7  11     3982.91     3794.37     86.05 o 
   3   7  11     1817.98     1956.13     87.97 o 
   4   7  11      216.37      184.51     30.69 o 
  -4   8  11      277.89      259.79     28.81 o 
  -3   8  11      227.47      225.10     26.90 o 
  -2   8  11     1130.96     1170.71     49.62 o 
  -1   8  11      914.77      896.21     54.32 o 
   0   8  11     2065.33     1977.45     61.92 o 
   1   8  11     3105.24     3185.15     88.01 o 
   2   8  11      193.12      152.42     22.95 o 
   3   8  11      391.64      403.43     41.52 o 
  -3   9  11     2166.97     2238.23     86.06 o 
  -2   9  11      236.31      260.00     28.25 o 
  -1   9  11       12.53        9.48     18.04 o 
   0   9  11      224.35      183.54     24.63 o 
   1   9  11     2169.17     2082.39     64.70 o 
   2   9  11     3082.72     3222.78    133.86 o 
  -1  10  11       13.67       19.58     22.29 o 
   0  10  11      991.75      990.82     52.55 o 
  -6   0  12      633.86      655.34     49.34 o 
  -5   0  12     5250.70     5028.35    186.03 o 
  -4   0  12     2687.52     2827.74     90.77 o 
  -3   0  12       33.75       15.98     15.70 o 
  -2   0  12     3783.06     3881.56    157.06 o 
  -1   0  12     2023.16     2019.04     76.07 o 
   0   0  12     2532.35     2685.07     82.74 o 
   1   0  12     2345.73     2366.10     88.92 o 
   2   0  12      145.56       76.35     21.22 o 
   3   0  12     2743.60     2844.55    196.08 o 
   4   0  12     5967.55     5796.68    199.19 o 
   5   0  12        3.93       38.96     29.12 o 
  -6   1  12     4149.42     4196.82     82.11 o 
  -5   1  12     2108.80     2143.91     56.87 o 
  -4   1  12     2307.38     2293.22     57.68 o 
  -3   1  12       78.31       55.72     23.87 o 
  -2   1  12      437.14      381.04     29.71 o 
  -1   1  12     6071.89     6193.43     93.88 o 
   0   1  12     7500.11     7668.13    132.16 o 
   1   1  12       74.67       97.02     15.51 o 
   2   1  12     1012.58      999.18     36.58 o 
   3   1  12     2084.05     2039.47     52.82 o 
   4   1  12      233.04      268.18     24.09 o 
   5   1  12     3845.64     4205.40     93.17 o 
  -6   2  12      235.24      228.55     30.44 o 
  -5   2  12     4049.59     4124.63     94.99 o 
  -4   2  12     1571.42     1498.93     55.34 o 
  -3   2  12        2.93       -8.18      9.75 o 
  -2   2  12     3113.61     3084.04    107.33 o 
  -1   2  12     4075.90     4106.57     88.53 o 
   0   2  12     2386.04     2330.75     65.69 o 
   1   2  12      759.52      826.71     33.40 o 
   2   2  12      228.31      236.87     21.50 o 
   3   2  12     2544.61     2540.86     72.07 o 
   4   2  12     2949.32     3027.02     71.13 o 
   5   2  12       10.73       10.77     15.50 o 
  -5   3  12     2295.59     2272.69     70.15 o 
  -4   3  12      670.39      668.53     39.67 o 
  -3   3  12       40.58       36.56     15.30 o 
  -2   3  12     1224.56     1146.02     65.11 o 
  -1   3  12     3918.80     3888.30     86.34 o 
   0   3  12     4359.61     4500.99    115.43 o 
   1   3  12      132.28      163.19     22.57 o 
   2   3  12      556.39      562.15     35.81 o 
   3   3  12     2080.44     2228.59     66.34 o 
   4   3  12     1119.17     1103.83     68.34 o 
  -5   4  12     2473.84     2448.94     90.79 o 
  -4   4  12      938.76      965.11     46.39 o 
  -3   4  12      349.83      368.87     30.82 o 
  -2   4  12     1367.64     1358.04     52.45 o 
  -1   4  12     1807.37     1864.34     76.02 o 
   0   4  12     3498.32     3504.41     82.10 o 
   1   4  12      506.17      578.29     63.52 o 
   2   4  12      296.98      274.74     27.18 o 
   3   4  12      430.49      431.64     32.62 o 
   4   4  12     2740.52     2979.42    104.09 o 
  -5   5  12      771.14      749.56     78.13 o 
  -4   5  12      180.88      160.97     24.37 o 
  -3   5  12      290.69      267.86     28.06 o 
  -2   5  12     1830.49     1686.91     59.06 o 
  -1   5  12      687.39      741.52     39.53 o 
   0   5  12     2279.76     2240.50     66.03 o 
   1   5  12      102.00      104.98     34.05 o 
   2   5  12       28.46       61.85     17.54 o 
   3   5  12     2322.84     2336.81     69.24 o 
   4   5  12     1171.01     1286.32    100.42 o 
  -4   6  12      127.26       93.59     41.37 o 
  -3   6  12      216.82      195.89     25.83 o 
  -2   6  12       89.48      117.90     21.45 o 
  -1   6  12     1257.08     1249.77     73.68 o 
   0   6  12      919.43      921.70     43.66 o 
   1   6  12      904.77      953.59     50.91 o 
   2   6  12     1796.30     1712.71     59.69 o 
   3   6  12       84.93      137.58     45.09 o 
  -3   7  12        9.27       25.91     29.62 o 
  -2   7  12     1493.64     1463.69     70.62 o 
  -1   7  12      190.94      195.85     25.16 o 
   0   7  12      595.79      533.19     36.25 o 
   1   7  12     1336.06     1606.48     67.81 o 
   2   7  12      332.52      339.63     53.22 o 
  -3   1  13        2.20        7.73     20.39 o 
  -2   1  13       92.52      123.38     21.88 o 
  -1   1  13        0.07       14.97     11.15 o 
   0   1  13        6.16        8.61     10.32 o 
   1   1  13      152.11      110.76     17.22 o 
   2   1  13       22.48       18.48     12.17 o 
  -3   2  13      176.29      197.83     43.18 o 
  -2   2  13        1.08        5.65     19.13 o 
  -1   2  13      711.13      682.63     38.70 o 
   0   2  13       78.64       63.70     18.12 o 
   1   2  13     1247.84     1294.42     56.77 o 
   2   2  13      269.13      288.87     29.60 o 
  -3   3  13      471.90      427.10     57.94 o 
  -2   3  13      893.10      811.52     77.73 o 
  -1   3  13       14.61       29.41     15.71 o 
   0   3  13       11.99        7.72     13.26 o 
   1   3  13        7.73       22.49     15.38 o 
   2   3  13      618.48      614.98     88.57 o 
  -1   4  13      434.73      464.62     41.28 o 
   0   4  13      561.00      610.01     63.47 o 
   1   4  13     2677.02     2524.84    127.74 o 
                                                 
